# Supplementary material for: Bis(μ-3-nitro­benzene-1,2-dicarboxyl­ato)-κ4 O 1,O 2:O 1,O 1′;κ4 O 1,O 1′:O 1,O 2-bis­[triaqua­(6-carb­oxy-2-nitro­benzoato-κ2 O 1,O 6)neodymium(III)] dihydrate
Source: Acta Crystallogr Sect E Struct Rep Online. 2012 Oct 20;68(Pt 11):m1379. doi: 10.1107/S1600536812042754 (PMC3515129; doi:10.1107/S1600536812042754)
Supplement: Supplementary file 1 [file e-68-m1379-sup1.cif]

##############################################################################
#                                                                            #
# This CIF contains the data in a paper accepted for publication in          #
# Acta Crystallographica Section E. It conforms to the requirements of       #
# Notes for Authors for Acta Crystallographica Section E, and has been       #
# peer reviewed under the auspices of the IUCr Commission on Journals.       #
#                                                                            #
# Full details of the Crystallographic Information File format               #
# are given in the paper "The Crystallographic Information File (CIF):       #
# a New Standard Archive File for Crystallography" by S. R. Hall, F. H.      #
# Allen and I. D. Brown [Acta Cryst. (1991), A47, 655-685].                  #
#                                                                            #
# The current version of the core CIF dictionary is obtainable from          #
# ftp://ftp.iucr.org/pub/cif_core.dic.                                       #
#                                                                            #
# Software is freely available for graphical display of the structure(s)     #
# in this CIF. For information consult the CIF software page                 #
# http://www.iucr.org/resources/cif/software.                                #
#                                                                            #
# This file may be used for bona fide research purposes within the           #
# scientific community so long as proper attribution is given to the journal # 
# article from which it was obtained.                                        #
#                                                                            #
##############################################################################
data_global
_audit_creation_method     'from SHELXL97 CIF and IUCr SHELXL97-template'
_journal_date_recd_electronic     2012-09-28
_journal_date_accepted     2012-10-12
_journal_name_full     'Acta Crystallographica, Section E'
_journal_year     2012
_journal_volume     68
_journal_issue     11
_journal_page_first     m1379
_journal_page_last     m1379
_journal_paper_category     QM
_journal_paper_doi     10.1107/S1600536812042754
_journal_coeditor_code     VN2055
_publ_contact_author_name     'Professor Qi Shuai'
_publ_contact_author_address
;
College of Science
Northwest A&F University
Yangling 712100
People's Republic of China
;
_publ_contact_author_email     'shuaiqi@nwsuaf.edu.cn, peizc@nwsuaf.edu.cn'
_publ_contact_author_fax     '0086 029 87080351'
_publ_contact_author_phone     '0086 029 87080351'
_publ_section_title
;\
Bis(\m-3-nitrobenzene-1,2-dicarboxylato)-\
\k^4^<i>O</i>^1^,<i>O</i>^2^:<i>O</i>^1^,<i>O</i>^1'^;\
\k^4^<i>O</i>^1^,<i>O</i>^1'^:<i>O</i>^1^,<i>O</i>^2^-bis[triaqua(6-carboxy-2-\
nitrobenzoato-\k^2^<i>O</i>^1^,<i>O</i>^6^)neodymium(III)] dihydrate
;
_publ_section_title_footnote     .
loop_
    _publ_author_name
    _publ_author_footnote
    _publ_author_address
    'Chang, Yin-cheng' ?
; College of Science
Northwest A&F University
Yangling 712100
Shanxi Province
People's Republic of China
;
    'Pei, Zhi-chao' ?
; College of Science
Northwest A&F University
Yangling 712100
Shanxi Province
People's Republic of China
;
    'Shuai, Qi' ?
; College of Science
Northwest A&F University
Yangling 712100
Shanxi Province
People's Republic of China
;
_publ_section_synopsis     .
data_I
_audit_creation_method     SHELXL-97
_chemical_name_systematic
;
Bis(\m-3-nitrobenzene-1,2-dicarboxylato)-
\k^4^<i>O</i>^1^,<i>O</i>^2^:<i>O</i>^1^,<i>O</i>^1'^;
\k^4^<i>O</i>^1^,<i>O</i>^1'^:<i>O</i>^1^,<i>O</i>^2^-bis[triaqua(6-carboxy-2-
nitrobenzoato-\k^2^<i>O</i>^1^,<i>O</i>^6^)neodymium(III)] dihydrate
;
_chemical_name_common     ?
_chemical_formula_moiety     'C32 H26 N4 Nd2 O30, 2H2 O'
_chemical_formula_sum     'C32 H30 N4 Nd2 O32'
_chemical_formula_iupac     '[Nd2 (C8 H3 N O6)2 (C8 H4 N O6)2 (H2 O)6], 2H2 O'
_chemical_formula_weight     1271.08
_chemical_melting_point     ?
_symmetry_cell_setting     triclinic
_symmetry_space_group_name_H-M     'P -1 '
_symmetry_space_group_name_Hall     '-P 1'
loop_
    _symmetry_equiv_pos_as_xyz
    'x, y, z'
    '-x, -y, -z'
_cell_length_a     8.1460(7)
_cell_length_b     8.8090(9)
_cell_length_c     15.1670(13)
_cell_angle_alpha     100.4340(10)
_cell_angle_beta     91.1060(10)
_cell_angle_gamma     104.482(2)
_cell_volume     1033.96(16)
_cell_formula_units_Z     1
_cell_measurement_reflns_used     2861
_cell_measurement_theta_min     2.588
_cell_measurement_theta_max     27.906
_cell_measurement_temperature     298(2)
_exptl_crystal_description     block
_exptl_crystal_colour     purple
_exptl_crystal_size_max     0.16
_exptl_crystal_size_mid     0.14
_exptl_crystal_size_min     0.10
_exptl_crystal_density_diffrn     2.041
_exptl_crystal_density_meas     ?
_exptl_crystal_density_method     'not measured'
_exptl_crystal_F_000     626
_exptl_absorpt_coefficient_mu     2.602
_exptl_absorpt_correction_type     multi-scan
_exptl_absorpt_process_details     '(SADABS; Bruker, 2007)'
_exptl_absorpt_correction_T_min     0.6809
_exptl_absorpt_correction_T_max     0.7809
_exptl_special_details     ?
_diffrn_ambient_temperature     298(2)
_diffrn_radiation_type     MoK\a
_diffrn_radiation_wavelength     0.71073
_diffrn_radiation_source     'fine-focus sealed tube'
_diffrn_radiation_monochromator     graphite
_diffrn_measurement_device_type     'Bruker SMART CCD area-detector'
_diffrn_measurement_method     'phi and omega scans'
_diffrn_detector_area_resol_mean     ?
_diffrn_reflns_number     5316
_diffrn_reflns_av_R_equivalents     0.0295
_diffrn_reflns_av_sigmaI/netI     0.0543
_diffrn_reflns_theta_min     2.55
_diffrn_reflns_theta_max     25.02
_diffrn_reflns_theta_full     25.02
_diffrn_measured_fraction_theta_max     0.992
_diffrn_measured_fraction_theta_full     0.992
_diffrn_reflns_limit_h_min     -9
_diffrn_reflns_limit_h_max     8
_diffrn_reflns_limit_k_min     -10
_diffrn_reflns_limit_k_max     10
_diffrn_reflns_limit_l_min     -14
_diffrn_reflns_limit_l_max     18
_diffrn_standards_number     0
_diffrn_standards_interval_count     0
_diffrn_standards_interval_time     0
_diffrn_standards_decay_%     0
_refine_special_details
;
Refinement of <i>F</i>^2^ against ALL reflections. The weighted <i>R</i>-factor
<i>wR</i> and goodness of fit <i>S</i> are based on <i>F</i>^2^, conventional
<i>R</i>-factors <i>R</i> are based on <i>F</i>, with <i>F</i> set to zero for
negative <i>F</i>^2^. The threshold expression of <i>F</i>^2^ >
\s(<i>F</i>^2^) is used only for calculating <i>R</i>-factors(gt) <i>etc</i>.
and is not relevant to the choice of reflections for refinement.
<i>R</i>-factors based on <i>F</i>^2^ are statistically about twice as large
as those based on <i>F</i>, and <i>R</i>- factors based on ALL data will be
even larger.
;
_reflns_number_total     3618
_reflns_number_gt     3196
_reflns_threshold_expression     >2sigma(I)
_refine_ls_structure_factor_coef     Fsqd
_refine_ls_matrix_type     full
_refine_ls_R_factor_all     0.0386
_refine_ls_R_factor_gt     0.0334
_refine_ls_wR_factor_gt     0.0739
_refine_ls_wR_factor_ref     0.0760
_refine_ls_goodness_of_fit_ref     1.028
_refine_ls_restrained_S_all     1.028
_refine_ls_number_reflns     3618
_refine_ls_number_parameters     317
_refine_ls_number_restraints     0
_refine_ls_hydrogen_treatment     constr
_refine_ls_weighting_scheme     calc
_refine_ls_weighting_details
         'calc w=1/[\s^2^(Fo^2^)+(0.0341P)^2^+0.0000P] where P=(Fo^2^+2Fc^2^)/3'
_atom_sites_solution_hydrogens     geom
_atom_sites_solution_primary     direct
_atom_sites_solution_secondary     difmap
_refine_ls_shift/su_max     0.001
_refine_ls_shift/su_mean     0.000
_refine_diff_density_max     1.507
_refine_diff_density_min     -0.875
_refine_ls_extinction_method     none
_refine_ls_extinction_coef     ?
loop_
    _atom_type_symbol
    _atom_type_description
    _atom_type_scat_dispersion_real
    _atom_type_scat_dispersion_imag
    _atom_type_scat_source
    'C' 'C' 0.0033 0.0016
                         'International Tables Vol C Tables 4.2.6.8 and 6.1.1.4'
    'H' 'H' 0.0000 0.0000
                         'International Tables Vol C Tables 4.2.6.8 and 6.1.1.4'
    'N' 'N' 0.0061 0.0033
                         'International Tables Vol C Tables 4.2.6.8 and 6.1.1.4'
    'O' 'O' 0.0106 0.0060
                         'International Tables Vol C Tables 4.2.6.8 and 6.1.1.4'
    'Nd' 'Nd' -0.1943 3.0179
                         'International Tables Vol C Tables 4.2.6.8 and 6.1.1.4'
_computing_data_collection     'SMART (Bruker, 2007)'
_computing_cell_refinement     'SAINT (Bruker, 2007)'
_computing_data_reduction     'SAINT (Bruker, 2007)'
_computing_structure_solution     'SHELXS97 (Sheldrick, 2008)'
_computing_structure_refinement     'SHELXL97 (Sheldrick, 2008)'
_computing_molecular_graphics     'SHELXTL (Sheldrick, 2008)'
_computing_publication_material     'SHELXTL (Sheldrick, 2008)'
loop_
    _atom_site_type_symbol
    _atom_site_label
    _atom_site_fract_x
    _atom_site_fract_y
    _atom_site_fract_z
    _atom_site_U_iso_or_equiv
    _atom_site_adp_type
    _atom_site_calc_flag
    _atom_site_refinement_flags
    _atom_site_occupancy
    _atom_site_symmetry_multiplicity
    _atom_site_disorder_assembly
    _atom_site_disorder_group
    Nd Nd1 0.34954(3) 0.61211(3) 0.432565(17) 0.02109(10) Uani d . 1 1 . .
    N N1 0.6299(5) 0.3586(5) 0.0945(3) 0.0357(11) Uani d . 1 1 . .
    N N2 1.0429(5) 0.8971(5) 0.8325(3) 0.0338(10) Uani d . 1 1 . .
    O O1 0.2534(4) 0.6797(4) 0.2912(2) 0.0323(8) Uani d . 1 1 . .
    O O2 0.0666(4) 0.6809(4) 0.1849(2) 0.0387(9) Uani d . 1 1 . .
    H H2 0.0399 0.7439 0.2253 0.058 Uiso calc R 1 1 . .
    O O3 0.5209(4) 0.5333(4) 0.3102(2) 0.0239(7) Uani d . 1 1 . .
    O O4 0.6217(4) 0.7219(4) 0.2293(2) 0.0317(8) Uani d . 1 1 . .
    O O5 0.7245(5) 0.4265(5) 0.1614(3) 0.0525(11) Uani d . 1 1 . .
    O O6 0.6688(5) 0.2711(5) 0.0317(3) 0.0594(12) Uani d . 1 1 . .
    O O7 0.4497(4) 0.8304(4) 0.5729(2) 0.0313(8) Uani d . 1 1 . .
    O O8 0.5879(4) 0.6447(3) 0.5528(2) 0.0222(7) Uani d . 1 1 . .
    O O9 1.0001(4) 0.8529(4) 0.6082(2) 0.0354(9) Uani d . 1 1 . .
    O O10 0.8932(4) 0.6062(4) 0.6320(2) 0.0282(8) Uani d . 1 1 . .
    O O11 1.1186(5) 0.8219(6) 0.7825(3) 0.0686(15) Uani d . 1 1 . .
    O O12 1.1035(5) 0.9742(6) 0.9051(3) 0.0666(14) Uani d . 1 1 . .
    O O13 0.2084(4) 0.5262(4) 0.5708(2) 0.0362(9) Uani d . 1 1 . .
    H H13C 0.2752 0.5118 0.6104 0.043 Uiso d R 1 1 . .
    H H13D 0.1227 0.5482 0.5960 0.043 Uiso d R 1 1 . .
    O O14 0.5560(4) 0.8539(4) 0.4017(2) 0.0363(9) Uani d . 1 1 . .
    H H14B 0.5211 0.9371 0.4185 0.044 Uiso d R 1 1 . .
    H H14C 0.5732 0.8444 0.3461 0.044 Uiso d R 1 1 . .
    O O15 0.1355(4) 0.7563(4) 0.4572(2) 0.0374(9) Uani d . 1 1 . .
    H H15C 0.0946 0.7860 0.5066 0.045 Uiso d R 1 1 . .
    H H15D 0.0798 0.7770 0.4150 0.045 Uiso d R 1 1 . .
    O O16 0.9404(4) 0.8298(4) 0.3189(2) 0.0382(9) Uani d . 1 1 . .
    H H16C 0.8423 0.7975 0.2915 0.046 Uiso d R 1 1 . .
    H H16D 0.9577 0.9285 0.3414 0.046 Uiso d R 1 1 . .
    C C1 0.1920(6) 0.6321(6) 0.2148(3) 0.0278(11) Uani d . 1 1 . .
    C C2 0.5315(6) 0.5899(5) 0.2390(3) 0.0249(11) Uani d . 1 1 . .
    C C3 0.2498(6) 0.5176(6) 0.1470(3) 0.0264(11) Uani d . 1 1 . .
    C C4 0.4139(6) 0.4937(5) 0.1582(3) 0.0244(11) Uani d . 1 1 . .
    C C5 0.4606(6) 0.3880(5) 0.0893(3) 0.0292(11) Uani d . 1 1 . .
    C C6 0.3539(7) 0.3078(6) 0.0136(4) 0.0395(14) Uani d . 1 1 . .
    H H6 0.3899 0.2386 -0.0312 0.047 Uiso calc R 1 1 . .
    C C7 0.1944(7) 0.3323(6) 0.0059(4) 0.0397(14) Uani d . 1 1 . .
    H H7 0.1217 0.2795 -0.0444 0.048 Uiso calc R 1 1 . .
    C C8 0.1426(7) 0.4342(6) 0.0721(3) 0.0334(12) Uani d . 1 1 . .
    H H8 0.0335 0.4480 0.0669 0.040 Uiso calc R 1 1 . .
    C C9 0.5563(6) 0.7666(5) 0.6009(3) 0.0225(10) Uani d . 1 1 . .
    C C10 0.9095(6) 0.7554(6) 0.6468(3) 0.0258(11) Uani d . 1 1 . .
    C C11 0.6390(6) 0.8337(5) 0.6931(3) 0.0221(10) Uani d . 1 1 . .
    C C12 0.8033(6) 0.8239(5) 0.7179(3) 0.0208(10) Uani d . 1 1 . .
    C C13 0.8675(6) 0.8954(5) 0.8048(3) 0.0244(11) Uani d . 1 1 . .
    C C14 0.7784(6) 0.9698(6) 0.8671(3) 0.0314(12) Uani d . 1 1 . .
    H H14 0.8264 1.0151 0.9250 0.038 Uiso calc R 1 1 . .
    C C15 0.6166(7) 0.9762(6) 0.8425(4) 0.0354(13) Uani d . 1 1 . .
    H H15 0.5539 1.0254 0.8838 0.042 Uiso calc R 1 1 . .
    C C16 0.5485(6) 0.9089(5) 0.7558(3) 0.0271(11) Uani d . 1 1 . .
    H H16 0.4399 0.9141 0.7391 0.032 Uiso calc R 1 1 . .
loop_
    _atom_site_aniso_label
    _atom_site_aniso_U_11
    _atom_site_aniso_U_22
    _atom_site_aniso_U_33
    _atom_site_aniso_U_12
    _atom_site_aniso_U_13
    _atom_site_aniso_U_23
    Nd1 0.02379(15) 0.02005(14) 0.01938(16) 0.00804(10) -0.00171(10) 0.00071(11)
    N1 0.037(3) 0.030(2) 0.040(3) 0.009(2) 0.014(2) 0.002(2)
    N2 0.033(3) 0.031(2) 0.032(3) 0.005(2) -0.009(2) -0.002(2)
    O1 0.038(2) 0.045(2) 0.0184(19) 0.0203(17) -0.0029(15) 0.0049(17)
    O2 0.038(2) 0.046(2) 0.034(2) 0.0232(18) -0.0095(17) -0.0026(18)
    O3 0.0257(18) 0.0293(17) 0.0194(18) 0.0123(14) 0.0027(14) 0.0043(15)
    O4 0.0310(19) 0.0286(18) 0.032(2) 0.0014(15) 0.0011(15) 0.0071(16)
    O5 0.040(2) 0.063(3) 0.053(3) 0.025(2) -0.002(2) -0.009(2)
    O6 0.060(3) 0.069(3) 0.048(3) 0.031(2) 0.017(2) -0.013(2)
    O7 0.037(2) 0.0268(17) 0.031(2) 0.0167(15) -0.0086(16) -0.0019(16)
    O8 0.0302(18) 0.0204(16) 0.0161(17) 0.0115(14) -0.0017(13) -0.0032(14)
    O9 0.039(2) 0.0296(18) 0.037(2) 0.0069(16) 0.0173(17) 0.0048(17)
    O10 0.0263(18) 0.0225(17) 0.033(2) 0.0081(14) -0.0031(15) -0.0031(15)
    O11 0.045(3) 0.101(4) 0.056(3) 0.039(3) -0.016(2) -0.020(3)
    O12 0.056(3) 0.078(3) 0.052(3) 0.025(2) -0.032(2) -0.029(3)
    O13 0.031(2) 0.050(2) 0.034(2) 0.0165(17) 0.0089(16) 0.0136(18)
    O14 0.047(2) 0.0233(17) 0.039(2) 0.0116(16) 0.0102(17) 0.0047(16)
    O15 0.047(2) 0.051(2) 0.024(2) 0.0328(19) 0.0043(16) 0.0055(18)
    O16 0.042(2) 0.0252(18) 0.046(2) 0.0133(16) -0.0067(18) -0.0017(17)
    C1 0.027(3) 0.029(3) 0.028(3) 0.008(2) 0.002(2) 0.009(2)
    C2 0.024(3) 0.028(3) 0.023(3) 0.013(2) 0.003(2) -0.003(2)
    C3 0.028(3) 0.030(3) 0.023(3) 0.007(2) 0.000(2) 0.009(2)
    C4 0.027(3) 0.024(2) 0.022(3) 0.005(2) 0.003(2) 0.006(2)
    C5 0.039(3) 0.024(2) 0.026(3) 0.008(2) 0.005(2) 0.009(2)
    C6 0.061(4) 0.030(3) 0.024(3) 0.008(3) 0.003(3) -0.001(2)
    C7 0.049(4) 0.037(3) 0.027(3) 0.006(3) -0.015(3) 0.000(3)
    C8 0.041(3) 0.030(3) 0.029(3) 0.011(2) -0.011(2) 0.003(2)
    C9 0.022(2) 0.022(2) 0.021(3) 0.002(2) 0.001(2) 0.002(2)
    C10 0.022(3) 0.031(3) 0.021(3) 0.010(2) -0.005(2) -0.005(2)
    C11 0.026(3) 0.020(2) 0.020(3) 0.0053(19) 0.002(2) 0.002(2)
    C12 0.024(2) 0.017(2) 0.019(3) 0.0029(19) -0.0009(19) 0.001(2)
    C13 0.030(3) 0.019(2) 0.023(3) 0.006(2) -0.001(2) 0.001(2)
    C14 0.041(3) 0.030(3) 0.017(3) 0.004(2) 0.001(2) -0.002(2)
    C15 0.047(3) 0.029(3) 0.028(3) 0.013(2) 0.010(2) -0.004(2)
    C16 0.026(3) 0.026(2) 0.029(3) 0.011(2) 0.004(2) 0.000(2)
_geom_special_details
;
All e.s.d.'s (except the e.s.d. in the dihedral angle between two l.s. planes)
are estimated using the full covariance matrix. The cell e.s.d.'s are taken
into account individually in the estimation of e.s.d.'s in distances, angles
and torsion angles; correlations between e.s.d.'s in cell parameters are only
used when they are defined by crystal symmetry. An approximate (isotropic)
treatment of cell e.s.d.'s is used for estimating e.s.d.'s involving l.s.
planes.
;
loop_
    _geom_bond_atom_site_label_1
    _geom_bond_atom_site_label_2
    _geom_bond_site_symmetry_2
    _geom_bond_distance
    _geom_bond_publ_flag
    Nd1 O1 . 2.489(3) yes
    Nd1 O3 . 2.447(3) yes
    Nd1 O7 . 2.561(3) yes
    Nd1 O8 . 2.564(3) yes
    Nd1 O8 2_666 2.486(3) yes
    Nd1 O10 2_666 2.431(3) yes
    Nd1 O13 . 2.554(3) yes
    Nd1 O14 . 2.487(3) yes
    Nd1 O15 . 2.398(3) yes
    N1 O6 . 1.212(5) ?
    N1 O5 . 1.225(6) ?
    N1 C5 . 1.469(6) ?
    N2 O11 . 1.197(6) ?
    N2 O12 . 1.208(5) ?
    N2 C13 . 1.477(6) ?
    O1 C1 . 1.211(6) ?
    O2 C1 . 1.306(6) ?
    O2 H2 . 0.8200 ?
    O3 C2 . 1.265(6) ?
    O4 C2 . 1.246(5) ?
    O7 C9 . 1.252(5) ?
    O8 C9 . 1.270(5) ?
    O8 Nd1 2_666 2.486(3) ?
    O9 C10 . 1.228(6) ?
    O10 C10 . 1.265(5) ?
    O10 Nd1 2_666 2.431(3) ?
    O13 H13C . 0.8500 ?
    O13 H13D . 0.8500 ?
    O14 H14B . 0.8500 ?
    O14 H14C . 0.8500 ?
    O15 H15C . 0.8500 ?
    O15 H15D . 0.8500 ?
    O16 H16C . 0.8500 ?
    O16 H16D . 0.8499 ?
    C1 C3 . 1.475(7) ?
    C2 C4 . 1.520(6) ?
    C3 C8 . 1.390(6) ?
    C3 C4 . 1.416(6) ?
    C4 C5 . 1.394(7) ?
    C5 C6 . 1.391(7) ?
    C6 C7 . 1.376(8) ?
    C6 H6 . 0.9300 ?
    C7 C8 . 1.368(7) ?
    C7 H7 . 0.9300 ?
    C8 H8 . 0.9300 ?
    C9 C11 . 1.491(6) ?
    C10 C12 . 1.528(6) ?
    C11 C16 . 1.389(6) ?
    C11 C12 . 1.411(6) ?
    C12 C13 . 1.384(6) ?
    C13 C14 . 1.375(7) ?
    C14 C15 . 1.381(7) ?
    C14 H14 . 0.9300 ?
    C15 C16 . 1.383(7) ?
    C15 H15 . 0.9300 ?
    C16 H16 . 0.9300 ?
loop_
    _geom_angle_atom_site_label_1
    _geom_angle_atom_site_label_2
    _geom_angle_atom_site_label_3
    _geom_angle_site_symmetry_1
    _geom_angle_site_symmetry_3
    _geom_angle
    _geom_angle_publ_flag
    O15 Nd1 O10 . 2_666 82.46(11) ?
    O15 Nd1 O3 . . 137.86(11) ?
    O10 Nd1 O3 2_666 . 90.90(11) ?
    O15 Nd1 O8 . 2_666 142.35(11) ?
    O10 Nd1 O8 2_666 2_666 71.22(10) ?
    O3 Nd1 O8 . 2_666 70.52(10) ?
    O15 Nd1 O14 . . 90.69(12) ?
    O10 Nd1 O14 2_666 . 143.71(12) ?
    O3 Nd1 O14 . . 70.66(11) ?
    O8 Nd1 O14 2_666 . 126.35(11) ?
    O15 Nd1 O1 . . 68.22(11) ?
    O10 Nd1 O1 2_666 . 73.83(11) ?
    O3 Nd1 O1 . . 69.96(10) ?
    O8 Nd1 O1 2_666 . 125.78(10) ?
    O14 Nd1 O1 . . 70.56(12) ?
    O15 Nd1 O13 . . 75.73(11) ?
    O10 Nd1 O13 2_666 . 76.95(11) ?
    O3 Nd1 O13 . . 143.02(11) ?
    O8 Nd1 O13 2_666 . 72.49(10) ?
    O14 Nd1 O13 . . 135.72(11) ?
    O1 Nd1 O13 . . 135.80(11) ?
    O15 Nd1 O7 . . 72.57(11) ?
    O10 Nd1 O7 2_666 . 141.54(11) ?
    O3 Nd1 O7 . . 127.18(11) ?
    O8 Nd1 O7 2_666 . 112.88(10) ?
    O14 Nd1 O7 . . 66.79(11) ?
    O1 Nd1 O7 . . 120.33(11) ?
    O13 Nd1 O7 . . 68.93(11) ?
    O15 Nd1 O8 . . 121.59(10) ?
    O10 Nd1 O8 2_666 . 133.76(10) ?
    O3 Nd1 O8 . . 92.65(10) ?
    O8 Nd1 O8 2_666 . 66.76(11) ?
    O14 Nd1 O8 . . 79.62(11) ?
    O1 Nd1 O8 . . 149.00(11) ?
    O13 Nd1 O8 . . 72.89(11) ?
    O7 Nd1 O8 . . 50.55(9) ?
    O6 N1 O5 . . 124.0(5) ?
    O6 N1 C5 . . 118.1(5) ?
    O5 N1 C5 . . 117.9(4) ?
    O11 N2 O12 . . 122.9(5) ?
    O11 N2 C13 . . 118.9(4) ?
    O12 N2 C13 . . 118.2(4) ?
    C1 O1 Nd1 . . 147.6(3) ?
    C1 O2 H2 . . 109.5 ?
    C2 O3 Nd1 . . 122.9(3) ?
    C9 O7 Nd1 . . 94.6(3) ?
    C9 O8 Nd1 . 2_666 140.4(3) ?
    C9 O8 Nd1 . . 94.0(3) ?
    Nd1 O8 Nd1 2_666 . 113.24(11) ?
    C10 O10 Nd1 . 2_666 129.9(3) ?
    Nd1 O13 H13C . . 115.0 ?
    Nd1 O13 H13D . . 130.1 ?
    H13C O13 H13D . . 108.7 ?
    Nd1 O14 H14B . . 111.1 ?
    Nd1 O14 H14C . . 111.0 ?
    H14B O14 H14C . . 109.2 ?
    Nd1 O15 H15C . . 127.9 ?
    Nd1 O15 H15D . . 123.5 ?
    H15C O15 H15D . . 108.3 ?
    H16C O16 H16D . . 108.4 ?
    O1 C1 O2 . . 121.7(5) ?
    O1 C1 C3 . . 124.5(4) ?
    O2 C1 C3 . . 113.8(4) ?
    O4 C2 O3 . . 126.7(4) ?
    O4 C2 C4 . . 115.8(4) ?
    O3 C2 C4 . . 117.3(4) ?
    C8 C3 C4 . . 120.4(5) ?
    C8 C3 C1 . . 119.6(4) ?
    C4 C3 C1 . . 120.1(4) ?
    C5 C4 C3 . . 116.2(4) ?
    C5 C4 C2 . . 124.1(4) ?
    C3 C4 C2 . . 119.6(4) ?
    C6 C5 C4 . . 123.0(5) ?
    C6 C5 N1 . . 117.1(5) ?
    C4 C5 N1 . . 119.9(4) ?
    C7 C6 C5 . . 119.0(5) ?
    C7 C6 H6 . . 120.5 ?
    C5 C6 H6 . . 120.5 ?
    C8 C7 C6 . . 120.1(5) ?
    C8 C7 H7 . . 120.0 ?
    C6 C7 H7 . . 120.0 ?
    C7 C8 C3 . . 121.3(5) ?
    C7 C8 H8 . . 119.4 ?
    C3 C8 H8 . . 119.4 ?
    O7 C9 O8 . . 120.4(4) ?
    O7 C9 C11 . . 118.2(4) ?
    O8 C9 C11 . . 121.4(4) ?
    O9 C10 O10 . . 126.6(4) ?
    O9 C10 C12 . . 115.4(4) ?
    O10 C10 C12 . . 117.9(4) ?
    C16 C11 C12 . . 119.8(4) ?
    C16 C11 C9 . . 117.6(4) ?
    C12 C11 C9 . . 122.6(4) ?
    C13 C12 C11 . . 116.8(4) ?
    C13 C12 C10 . . 122.9(4) ?
    C11 C12 C10 . . 119.8(4) ?
    C14 C13 C12 . . 123.6(4) ?
    C14 C13 N2 . . 117.4(4) ?
    C12 C13 N2 . . 119.0(4) ?
    C13 C14 C15 . . 119.0(5) ?
    C13 C14 H14 . . 120.5 ?
    C15 C14 H14 . . 120.5 ?
    C14 C15 C16 . . 119.4(5) ?
    C14 C15 H15 . . 120.3 ?
    C16 C15 H15 . . 120.3 ?
    C15 C16 C11 . . 121.4(5) ?
    C15 C16 H16 . . 119.3 ?
    C11 C16 H16 . . 119.3 ?
loop_
    _geom_torsion_atom_site_label_1
    _geom_torsion_atom_site_label_2
    _geom_torsion_atom_site_label_3
    _geom_torsion_atom_site_label_4
    _geom_torsion_site_symmetry_1
    _geom_torsion_site_symmetry_2
    _geom_torsion_site_symmetry_3
    _geom_torsion_site_symmetry_4
    _geom_torsion
    _geom_torsion_publ_flag
    O15 Nd1 O1 C1 . . . . -122.1(6) ?
    O10 Nd1 O1 C1 2_666 . . . -33.8(6) ?
    O3 Nd1 O1 C1 . . . . 63.2(6) ?
    O8 Nd1 O1 C1 2_666 . . . 17.7(6) ?
    O14 Nd1 O1 C1 . . . . 139.0(6) ?
    O13 Nd1 O1 C1 . . . . -84.4(6) ?
    O7 Nd1 O1 C1 . . . . -174.6(6) ?
    O8 Nd1 O1 C1 . . . . 122.5(6) ?
    O15 Nd1 O3 C2 . . . . 12.2(4) ?
    O10 Nd1 O3 C2 2_666 . . . 91.9(3) ?
    O8 Nd1 O3 C2 2_666 . . . 161.6(3) ?
    O14 Nd1 O3 C2 . . . . -56.2(3) ?
    O1 Nd1 O3 C2 . . . . 19.5(3) ?
    O13 Nd1 O3 C2 . . . . 161.1(3) ?
    O7 Nd1 O3 C2 . . . . -94.0(3) ?
    O8 Nd1 O3 C2 . . . . -134.2(3) ?
    O15 Nd1 O7 C9 . . . . 161.9(3) ?
    O10 Nd1 O7 C9 2_666 . . . 109.9(3) ?
    O3 Nd1 O7 C9 . . . . -60.6(3) ?
    O8 Nd1 O7 C9 2_666 . . . 21.7(3) ?
    O14 Nd1 O7 C9 . . . . -99.6(3) ?
    O1 Nd1 O7 C9 . . . . -147.5(3) ?
    O13 Nd1 O7 C9 . . . . 80.8(3) ?
    O8 Nd1 O7 C9 . . . . -3.9(2) ?
    O15 Nd1 O8 C9 . . . . -12.1(3) ?
    O10 Nd1 O8 C9 2_666 . . . -124.2(3) ?
    O3 Nd1 O8 C9 . . . . 142.1(3) ?
    O8 Nd1 O8 C9 2_666 . . . -150.5(3) ?
    O14 Nd1 O8 C9 . . . . 72.3(3) ?
    O1 Nd1 O8 C9 . . . . 88.1(3) ?
    O13 Nd1 O8 C9 . . . . -72.6(3) ?
    O7 Nd1 O8 C9 . . . . 3.9(2) ?
    O15 Nd1 O8 Nd1 . . . 2_666 138.38(13) ?
    O10 Nd1 O8 Nd1 2_666 . . 2_666 26.3(2) ?
    O3 Nd1 O8 Nd1 . . . 2_666 -67.47(13) ?
    O8 Nd1 O8 Nd1 2_666 . . 2_666 0.0 ?
    O14 Nd1 O8 Nd1 . . . 2_666 -137.26(14) ?
    O1 Nd1 O8 Nd1 . . . 2_666 -121.39(18) ?
    O13 Nd1 O8 Nd1 . . . 2_666 77.86(13) ?
    O7 Nd1 O8 Nd1 . . . 2_666 154.34(19) ?
    Nd1 O1 C1 O2 . . . . 131.8(5) ?
    Nd1 O1 C1 C3 . . . . -48.8(9) ?
    Nd1 O3 C2 O4 . . . . 79.5(5) ?
    Nd1 O3 C2 C4 . . . . -95.9(4) ?
    O1 C1 C3 C8 . . . . 160.5(5) ?
    O2 C1 C3 C8 . . . . -20.1(7) ?
    O1 C1 C3 C4 . . . . -19.9(7) ?
    O2 C1 C3 C4 . . . . 159.5(4) ?
    C8 C3 C4 C5 . . . . 2.0(7) ?
    C1 C3 C4 C5 . . . . -177.6(4) ?
    C8 C3 C4 C2 . . . . 178.0(4) ?
    C1 C3 C4 C2 . . . . -1.6(7) ?
    O4 C2 C4 C5 . . . . 88.0(6) ?
    O3 C2 C4 C5 . . . . -96.1(6) ?
    O4 C2 C4 C3 . . . . -87.7(5) ?
    O3 C2 C4 C3 . . . . 88.2(5) ?
    C3 C4 C5 C6 . . . . -0.6(7) ?
    C2 C4 C5 C6 . . . . -176.4(5) ?
    C3 C4 C5 N1 . . . . 178.8(4) ?
    C2 C4 C5 N1 . . . . 3.0(7) ?
    O6 N1 C5 C6 . . . . 2.4(7) ?
    O5 N1 C5 C6 . . . . -179.0(5) ?
    O6 N1 C5 C4 . . . . -177.0(5) ?
    O5 N1 C5 C4 . . . . 1.6(7) ?
    C4 C5 C6 C7 . . . . -0.4(8) ?
    N1 C5 C6 C7 . . . . -179.8(5) ?
    C5 C6 C7 C8 . . . . 0.0(8) ?
    C6 C7 C8 C3 . . . . 1.5(8) ?
    C4 C3 C8 C7 . . . . -2.5(8) ?
    C1 C3 C8 C7 . . . . 177.1(5) ?
    Nd1 O7 C9 O8 . . . . 7.1(4) ?
    Nd1 O7 C9 C11 . . . . -170.4(3) ?
    Nd1 O8 C9 O7 2_666 . . . -141.9(4) ?
    Nd1 O8 C9 O7 . . . . -7.1(4) ?
    Nd1 O8 C9 C11 2_666 . . . 35.6(7) ?
    Nd1 O8 C9 C11 . . . . 170.4(4) ?
    Nd1 O10 C10 O9 2_666 . . . -111.5(5) ?
    Nd1 O10 C10 C12 2_666 . . . 66.6(5) ?
    O7 C9 C11 C16 . . . . 27.8(6) ?
    O8 C9 C11 C16 . . . . -149.7(4) ?
    O7 C9 C11 C12 . . . . -151.8(4) ?
    O8 C9 C11 C12 . . . . 30.7(7) ?
    C16 C11 C12 C13 . . . . -1.6(6) ?
    C9 C11 C12 C13 . . . . 178.0(4) ?
    C16 C11 C12 C10 . . . . -174.2(4) ?
    C9 C11 C12 C10 . . . . 5.4(7) ?
    O9 C10 C12 C13 . . . . -82.4(6) ?
    O10 C10 C12 C13 . . . . 99.3(5) ?
    O9 C10 C12 C11 . . . . 89.8(5) ?
    O10 C10 C12 C11 . . . . -88.6(5) ?
    C11 C12 C13 C14 . . . . 1.8(7) ?
    C10 C12 C13 C14 . . . . 174.1(5) ?
    C11 C12 C13 N2 . . . . -176.4(4) ?
    C10 C12 C13 N2 . . . . -4.0(7) ?
    O11 N2 C13 C14 . . . . 173.7(5) ?
    O12 N2 C13 C14 . . . . -6.0(7) ?
    O11 N2 C13 C12 . . . . -8.0(7) ?
    O12 N2 C13 C12 . . . . 172.3(5) ?
    C12 C13 C14 C15 . . . . -0.8(8) ?
    N2 C13 C14 C15 . . . . 177.4(4) ?
    C13 C14 C15 C16 . . . . -0.4(8) ?
    C14 C15 C16 C11 . . . . 0.5(8) ?
    C12 C11 C16 C15 . . . . 0.5(7) ?
    C9 C11 C16 C15 . . . . -179.1(4) ?
loop_
    _geom_hbond_atom_site_label_D
    _geom_hbond_atom_site_label_H
    _geom_hbond_atom_site_label_A
    _geom_hbond_site_symmetry_A
    _geom_hbond_distance_DH
    _geom_hbond_distance_HA
    _geom_hbond_distance_DA
    _geom_hbond_angle_DHA
    O2 H2 O16 1_455 0.820 1.792 2.588(4) 163.03
    O13 H13C O3 2_666 0.850 2.189 3.026(5) 168.45
    O13 H13D O10 1_455 0.850 2.115 2.952(5) 168.24
    O14 H14B O7 2_676 0.850 1.981 2.750(5) 149.89
    O14 H14C O4 . 0.850 2.001 2.782(4) 152.21
    O15 H15C O9 1_455 0.850 1.805 2.654(4) 177.03
    O15 H15D O16 1_455 0.850 2.018 2.867(5) 177.39
    O16 H16C O4 . 0.850 1.917 2.767(5) 179.19
    O16 H16D O9 2_776 0.850 1.880 2.730(5) 179.00
_iucr_refine_instructions_details
;
TITL 120122a in P-1
CELL  0.71073    8.1460    8.8090   15.1670   100.434    91.106   104.482
ZERR 1           0.0007    0.0009    0.0013     0.001     0.001     0.002
LATT 1
SFAC C  H  N  O  Nd
UNIT 32 30 4 32 2
OMIT  -3.00  50.04
L.S. 8
ACTA
BOND $H
FMAP 2
PLAN 20
htab
conf
size 0.16 0.14 0.10
FREE Nd1  C9
WGHT  0.041200  0.000000
FVAR  0.222240
TEMP    25
Nd1    5   0.349536  0.612108  0.432565 11.000000  0.023790  0.020050 =
           0.019380  0.000710 -0.001710  0.008040
N1     3   0.629929  0.358576  0.094492 11.000000  0.036780  0.029640 =
           0.039700  0.002320  0.013810  0.009200
N2     3   1.042948  0.897070  0.832511 11.000000  0.033220  0.031360 =
           0.031920 -0.001540 -0.009500  0.005470
O1     4   0.253389  0.679674  0.291230 11.000000  0.037690  0.045370 =
           0.018370  0.004930 -0.002950  0.020260
O2     4   0.066628  0.680921  0.184928 11.000000  0.038260  0.045990 =
           0.034000 -0.002560 -0.009470  0.023190
AFIX 147
H2     2   0.039910  0.743921  0.225277 11.000000 -1.500000
AFIX 0
O3     4   0.520889  0.533323  0.310247 11.000000  0.025680  0.029290 =
           0.019370  0.004250  0.002670  0.012330
O4     4   0.621693  0.721932  0.229283 11.000000  0.031010  0.028630 =
           0.032410  0.007090  0.001050  0.001380
O5     4   0.724502  0.426547  0.161378 11.000000  0.040050  0.063030 =
           0.053000 -0.008880 -0.001590  0.025180
O6     4   0.668796  0.271070  0.031697 11.000000  0.060170  0.069070 =
           0.048130 -0.012630  0.017130  0.031170
O7     4   0.449690  0.830379  0.572856 11.000000  0.037110  0.026800 =
           0.031390 -0.001920 -0.008590  0.016730
O8     4   0.587861  0.644733  0.552814 11.000000  0.030210  0.020420 =
           0.016080 -0.003180 -0.001660  0.011470
O9     4   1.000060  0.852892  0.608189 11.000000  0.039100  0.029630 =
           0.036570  0.004850  0.017340  0.006930
O10    4   0.893195  0.606211  0.632039 11.000000  0.026300  0.022520 =
           0.033190 -0.003090 -0.003050  0.008080
O11    4   1.118569  0.821878  0.782539 11.000000  0.045320  0.101310 =
           0.055550 -0.020430 -0.016120  0.039280
O12    4   1.103487  0.974158  0.905137 11.000000  0.055850  0.078050 =
           0.052190 -0.029160 -0.031810  0.024560
O13    4   0.208394  0.526202  0.570765 11.000000  0.030960  0.049590 =
           0.033840  0.013600  0.008880  0.016480
AFIX 3
H13C   2   0.275214  0.511812  0.610364 11.000000 -1.200000
H13D   2   0.122674  0.548152  0.596005 11.000000 -1.200000
AFIX 0
O14    4   0.556007  0.853907  0.401728 11.000000  0.047330  0.023330 =
           0.039280  0.004740  0.010220  0.011610
AFIX 3
H14B   2   0.521107  0.937127  0.418508 11.000000 -1.200000
H14C   2   0.573197  0.844357  0.346128 11.000000 -1.200000
AFIX 0
O15    4   0.135526  0.756256  0.457191 11.000000  0.047390  0.051310 =
           0.023960  0.005530  0.004270  0.032770
AFIX 3
H15C   2   0.094606  0.786006  0.506551 11.000000 -1.200000
H15D   2   0.079776  0.776996  0.414961 11.000000 -1.200000
AFIX 0
O16    4   0.940371  0.829751  0.318927 11.000000  0.042440  0.025150 =
           0.045960 -0.001650 -0.006720  0.013310
AFIX 3
H16C   2   0.842301  0.797511  0.291527 11.000000 -1.200000
H16D   2   0.957731  0.928541  0.341357 11.000000 -1.200000
AFIX 0
C1     1   0.191997  0.632085  0.214792 11.000000  0.027220  0.029220 =
           0.028370  0.008600  0.002470  0.007710
C2     1   0.531485  0.589948  0.239024 11.000000  0.024490  0.027770 =
           0.023270 -0.002570  0.003450  0.013390
C3     1   0.249801  0.517559  0.147011 11.000000  0.027600  0.030220 =
           0.022760  0.009360  0.000090  0.006990
C4     1   0.413927  0.493689  0.158185 11.000000  0.026770  0.024210 =
           0.022180  0.006090  0.003410  0.005440
C5     1   0.460589  0.387976  0.089270 11.000000  0.039480  0.023570 =
           0.026200  0.009230  0.005120  0.007830
C6     1   0.353925  0.307764  0.013555 11.000000  0.060620  0.029750 =
           0.023840 -0.001220  0.002860  0.008150
AFIX 43
H6     2   0.389879  0.238613 -0.031208 11.000000 -1.200000
AFIX 0
C7     1   0.194392  0.332273  0.005880 11.000000  0.048670  0.037310 =
           0.027240 -0.000250 -0.015480  0.006110
AFIX 43
H7     2   0.121658  0.279492 -0.044389 11.000000 -1.200000
AFIX 0
C8     1   0.142577  0.434198  0.072101 11.000000  0.040720  0.030440 =
           0.028550  0.003340 -0.010620  0.011010
AFIX 43
H8     2   0.033512  0.447957  0.066883 11.000000 -1.200000
AFIX 0
C9     1   0.556334  0.766630  0.600886 11.000000  0.022310  0.021530 =
           0.020660  0.001520  0.001180  0.002220
C10    1   0.909476  0.755424  0.646844 11.000000  0.022440  0.031150 =
           0.021280 -0.004710 -0.004590  0.009670
C11    1   0.638975  0.833679  0.693086 11.000000  0.025960  0.019740 =
           0.019790  0.002420  0.001640  0.005300
C12    1   0.803314  0.823921  0.717864 11.000000  0.024470  0.016820 =
           0.018940  0.001220 -0.000910  0.002880
C13    1   0.867538  0.895401  0.804776 11.000000  0.029760  0.018550 =
           0.023270  0.000990 -0.001310  0.005710
C14    1   0.778414  0.969823  0.867130 11.000000  0.041040  0.030450 =
           0.017390 -0.001550  0.001010  0.003950
AFIX 43
H14    2   0.826402  1.015136  0.925024 11.000000 -1.200000
AFIX 0
C15    1   0.616569  0.976242  0.842466 11.000000  0.046730  0.029060 =
           0.028500 -0.003730  0.009880  0.012510
AFIX 43
H15    2   0.553912  1.025382  0.883766 11.000000 -1.200000
AFIX 0
C16    1   0.548537  0.908915  0.755777 11.000000  0.025730  0.026420 =
           0.029110 -0.000050  0.003970  0.010560
AFIX 43
H16    2   0.439914  0.914128  0.739104 11.000000 -1.200000
AFIX 0
Q1     1   1.056300  0.841000  0.300300 11.000000  0.050000      1.51
Q2     1   0.382700  0.677000  0.495600 11.000000  0.050000      0.93
Q3     1   0.313300  0.544700  0.376200 11.000000  0.050000      0.72
Q4     1   0.233000  0.575100  0.443400 11.000000  0.050000      0.59
Q5     1   0.418100  0.700300  0.376000 11.000000  0.050000      0.51
Q6     1   0.272200  0.514000  0.497100 11.000000  0.050000      0.48
Q7     1   0.706000  0.816500  0.297200 11.000000  0.050000      0.47
Q8     1   0.137900  0.657500  0.634900 11.000000  0.050000      0.46
Q9     1   0.677100  0.800300  0.281600 11.000000  0.050000      0.46
Q10    1   0.254300  0.708800  0.445800 11.000000  0.050000      0.45
Q11    1   0.120100  0.738700  0.316500 11.000000  0.050000      0.45
Q12    1   0.988900  0.640800  0.615400 11.000000  0.050000      0.44
Q13    1   0.612200  0.563600  0.572700 11.000000  0.050000      0.42
Q14    1   0.657600  0.898900  0.361200 11.000000  0.050000      0.42
Q15    1   0.964600  0.715700  0.286900 11.000000  0.050000      0.41
Q16    1   0.381600  0.465200  0.301300 11.000000  0.050000      0.40
Q17    1   0.288000  0.760200  0.442400 11.000000  0.050000      0.40
Q18    1   0.404800  0.503900  0.421200 11.000000  0.050000      0.39
Q19    1   0.468900  0.637200  0.424300 11.000000  0.050000      0.38
Q20    1   0.913200  0.836500  0.283000 11.000000  0.050000      0.37
HKLF 4
END
;
