# Supplementary material for: Bis(μ-3-nitro­benzene-1,2-dicarboxyl­ato)-κ4 O 1,O 2:O 1,O 1′;κ4 O 1,O 1′:O 1,O 2-bis­[triaqua­(6-carb­oxy-2-nitro­benzoato-κ2 O 1,O 6)neodymium(III)] dihydrate
Source: Acta Crystallogr Sect E Struct Rep Online. 2012 Oct 20;68(Pt 11):m1379. doi: 10.1107/S1600536812042754 (PMC3515129; doi:10.1107/S1600536812042754)
Supplement: Supplementary file 2 [file e-68-m1379-Isup2.hkl]

# 
# h,k,l, Fc-squared, Fo-squared, sigma(Fo-squared) and status flag 
# 
data_I
_shelx_title ' 120122a in P-1' 
_shelx_refln_list_code          4 
_shelx_F_calc_maximum      199.25 
_exptl_crystal_F_000       626.00 
_reflns_d_resolution_high  0.8404 
 
loop_ 
 _symmetry_equiv_pos_as_xyz 
 'x, y, z' 
 '-x, -y, -z' 
 
_cell_length_a     8.1460 
_cell_length_b     8.8090 
_cell_length_c    15.1670 
_cell_angle_alpha 100.434 
_cell_angle_beta   91.106 
_cell_angle_gamma 104.482 
 
_shelx_F_squared_multiplier     1.000 
 
loop_ 
 _refln_index_h 
 _refln_index_k 
 _refln_index_l 
 _refln_F_squared_calc 
 _refln_F_squared_meas 
 _refln_F_squared_sigma 
 _refln_observed_status 
   1   0   0     6661.34     6387.12     65.93 o 
   2   0   0      142.55      142.12     14.37 o 
   3   0   0     2702.49     2523.01     42.11 o 
   4   0   0     7155.15     7422.65    164.32 o 
   5   0   0        7.69       13.76     14.45 o 
   6   0   0      886.73      864.11     57.06 o 
   7   0   0     2377.46     2414.53    153.06 o 
   8   0   0      185.72      122.08     44.54 o 
   9   0   0      724.21      619.32     94.95 o 
  -9   1   0      947.64     1106.44    124.11 o 
  -8   1   0       58.82       64.99     33.81 o 
  -7   1   0      954.65      925.84     94.75 o 
  -6   1   0     2680.30     2670.84    143.14 o 
  -5   1   0     2716.19     2688.57    112.87 o 
  -4   1   0      733.47      766.97     37.40 o 
  -3   1   0      809.35      657.54     32.70 o 
  -2   1   0     9538.76     9606.22    247.00 o 
  -1   1   0     1613.44     1675.87     32.64 o 
   1   1   0    19071.56    18628.06    522.65 o 
   2   1   0     1103.84     1154.03     41.01 o 
   3   1   0     4800.48     4838.90    121.88 o 
   4   1   0     8104.16     8281.98    150.01 o 
   5   1   0     1544.65     1555.63     71.84 o 
   6   1   0      168.98      135.50     27.95 o 
   7   1   0     1916.93     1866.29     94.52 o 
   8   1   0      791.53      902.22     70.25 o 
   9   1   0       56.97       23.08     45.76 o 
  -9   2   0      762.23      693.22     96.98 o 
  -8   2   0     1072.09     1169.00    115.40 o 
  -7   2   0      118.30       91.92     34.82 o 
  -6   2   0     3329.52     3608.61     99.77 o 
  -5   2   0     3913.62     4076.45    345.70 o 
  -4   2   0     6816.47     7861.10    129.40 o 
  -3   2   0      808.85     1004.82     41.41 o 
  -2   2   0    14776.22    15667.49    201.24 o 
  -1   2   0     8444.26     8592.75     92.94 o 
   0   2   0       81.72       91.23      8.65 o 
   1   2   0    16570.38    16368.77    151.98 o 
   2   2   0     5897.85     5575.31     86.42 o 
   3   2   0       39.57       55.04     17.92 o 
   4   2   0     1031.43     1052.21     72.58 o 
   5   2   0     2936.96     3209.74    108.87 o 
   6   2   0     1231.78     1163.22     72.36 o 
   7   2   0      322.69      305.54     43.65 o 
   8   2   0     1442.76     1565.41     99.75 o 
  -9   3   0      123.98      109.73     43.53 o 
  -8   3   0     1517.75     1647.41    132.61 o 
  -7   3   0     2031.65     2185.34    138.08 o 
  -6   3   0     1474.92     1304.32     64.33 o 
  -5   3   0     3064.47     3354.85     96.47 o 
  -4   3   0    13099.03    14460.37    189.18 o 
  -3   3   0     4914.14     5754.68    107.45 o 
  -2   3   0     1338.26     1322.27     92.22 o 
  -1   3   0     9139.93     8577.97    163.87 o 
   0   3   0      906.49      844.01     26.99 o 
   1   3   0      624.92      598.99     24.35 o 
   2   3   0    14041.81    14186.66    356.62 o 
   3   3   0     2511.96     2332.47     97.84 o 
   4   3   0        1.55       12.76     13.10 o 
   5   3   0     1936.74     1944.13     90.01 o 
   6   3   0     3039.48     3335.28    126.90 o 
   7   3   0      286.30      221.25     45.96 o 
   8   3   0      241.05      195.72     40.29 o 
  -9   4   0      206.34      188.29     52.23 o 
  -8   4   0      197.87      154.07     45.15 o 
  -7   4   0     1088.57     1146.62     68.43 o 
  -6   4   0     1602.91     1575.05     75.01 o 
  -5   4   0     1494.87     1570.66     70.41 o 
  -4   4   0     1678.41     1590.39     65.13 o 
  -3   4   0     7167.73     7602.71    191.22 o 
  -2   4   0     2502.83     2704.64    102.17 o 
  -1   4   0     4535.85     4360.07    124.71 o 
   0   4   0     8849.42     8697.00    265.09 o 
   1   4   0      349.03      303.09     20.46 o 
   2   4   0     1219.74     1227.88     41.53 o 
   3   4   0     2642.36     2733.59    138.89 o 
   4   4   0     1390.93     1353.85     91.92 o 
   5   4   0      365.03      343.75     45.86 o 
   6   4   0     1910.37     1937.68    102.00 o 
   7   4   0      774.60      750.76     69.77 o 
  -9   5   0     1532.78     1471.88    138.48 o 
  -8   5   0       83.32      100.22     44.74 o 
  -7   5   0     1042.28     1124.57     72.10 o 
  -6   5   0     2652.46     2890.99    105.57 o 
  -5   5   0      859.61      826.02     54.83 o 
  -4   5   0     2646.29     2937.68    110.85 o 
  -3   5   0     3618.53     3585.10     93.91 o 
  -2   5   0     2234.83     2203.48     51.96 o 
  -1   5   0      527.12      444.09     29.51 o 
   0   5   0     4722.69     5075.72    110.98 o 
   1   5   0     2225.07     2213.29     98.40 o 
   2   5   0      159.57      154.93     18.96 o 
   3   5   0      721.51      630.00     51.12 o 
   4   5   0     2462.89     2485.20    103.01 o 
   5   5   0       72.51       56.44     23.53 o 
   6   5   0      476.22      422.33     75.72 o 
  -9   6   0     1621.14     1896.23    157.51 o 
  -8   6   0      601.77      652.47     61.12 o 
  -7   6   0       41.09       27.38     21.48 o 
  -6   6   0     2339.36     2410.58    100.95 o 
  -5   6   0     8224.88     8993.87    240.93 o 
  -4   6   0       20.58       12.69     15.59 o 
  -3   6   0     2480.92     2378.38     79.38 o 
  -2   6   0     4460.88     4236.62    107.27 o 
  -1   6   0      822.61      803.47     36.18 o 
   0   6   0       50.72       44.17     13.06 o 
   1   6   0     2478.23     2362.16    109.92 o 
   2   6   0     2040.66     2137.78     87.66 o 
   3   6   0        8.09       -1.19     16.48 o 
   4   6   0     1641.45     1758.77     91.77 o 
   5   6   0      767.68      790.47     86.25 o 
   6   6   0        0.72      -19.93     23.84 o 
  -8   7   0      563.20      646.86     87.46 o 
  -7   7   0      989.53      935.77    102.44 o 
  -6   7   0     2098.85     1726.16    133.62 o 
  -5   7   0     5192.15     5119.38    219.67 o 
  -4   7   0     2121.80     2351.56    145.97 o 
  -3   7   0       45.19       43.53     34.01 o 
  -2   7   0     2728.61     2835.27     92.01 o 
  -1   7   0     2970.85     2835.99     94.46 o 
   0   7   0       34.58       19.84     18.42 o 
   1   7   0      919.69      930.90     56.76 o 
   2   7   0     2882.24     2965.42    164.60 o 
   3   7   0       66.28       72.68     38.06 o 
   4   7   0      270.30      190.11     55.47 o 
   5   7   0     1135.42     1229.13    126.13 o 
  -7   8   0     1149.29     1096.11    119.25 o 
  -6   8   0      760.59      608.79     85.44 o 
  -5   8   0      983.30     1023.02    107.71 o 
  -4   8   0     2577.01     2698.57    165.81 o 
  -3   8   0      660.32      580.45     78.55 o 
  -2   8   0      621.79      563.04     72.89 o 
  -1   8   0     1569.35     1480.47    109.83 o 
   0   8   0     1898.74     1847.66     84.39 o 
   1   8   0      144.59      119.25     38.26 o 
   2   8   0      750.75      735.94     85.84 o 
   3   8   0     1035.80      995.69    107.10 o 
  -6   9   0     1077.75     1115.75    119.86 o 
  -5   9   0      144.89      189.70     59.32 o 
  -4   9   0     1147.77     1010.27    108.92 o 
  -3   9   0     1471.87     1408.71    122.29 o 
  -2   9   0       18.21       40.49     34.22 o 
  -1   9   0      656.04      591.58     76.33 o 
   0   9   0     2215.18     2237.29    102.81 o 
   1   9   0      964.39      955.40    101.63 o 
   2   9   0      133.01       84.22     43.73 o 
  -4  10   0      169.81      200.64     55.68 o 
  -3  10   0      752.61      769.95     98.19 o 
  -2  10   0     1150.93     1042.66    111.15 o 
  -1  10   0       57.66       32.60     36.85 o 
   1 -10   1      343.69      338.51     63.77 o 
   2 -10   1     2157.06     2322.20    168.85 o 
   3 -10   1      726.14      597.05     90.09 o 
   4 -10   1       12.05       36.44     39.07 o 
  -2  -9   1        1.95      -24.30     32.19 o 
  -1  -9   1      521.46      502.71     74.50 o 
   0  -9   1     1665.80     1385.02    113.98 o 
   1  -9   1        1.35       17.01     26.12 o 
   2  -9   1      383.95      360.38     63.17 o 
   3  -9   1     1243.10     1282.37    118.03 o 
   4  -9   1      408.88      370.70     66.61 o 
   5  -9   1      444.12      345.39     67.01 o 
   6  -9   1     1624.60     1590.11    143.95 o 
  -4  -8   1      715.04      727.64     98.40 o 
  -3  -8   1     1071.05      947.31    103.05 o 
  -2  -8   1      523.98      488.33     70.86 o 
  -1  -8   1      352.14      347.82     59.12 o 
   0  -8   1     2480.59     2594.00    198.41 o 
   1  -8   1      919.64      637.93    238.19 o 
   2  -8   1      301.11      253.68     53.45 o 
   3  -8   1     1866.78     1854.93    130.99 o 
   4  -8   1     2772.16     2518.79    158.93 o 
   5  -8   1       36.33       22.07     27.13 o 
   6  -8   1      278.23      247.61     56.49 o 
   7  -8   1     1114.65     1118.59    119.25 o 
  -5  -7   1      568.99      705.57     95.97 o 
  -4  -7   1        0.06       -3.64     23.08 o 
  -3  -7   1      796.86      660.97    127.25 o 
  -2  -7   1     2754.19     2880.14    107.94 o 
  -1  -7   1       44.59       33.22     16.39 o 
   0  -7   1      606.59      587.50     35.76 o 
   1  -7   1     2455.38     2316.61     66.34 o 
   2  -7   1        8.01        0.60     12.77 o 
   3  -7   1      448.36      415.26     40.19 o 
   4  -7   1     6576.00     7174.78    308.45 o 
   5  -7   1     4310.33     4502.11    136.14 o 
   6  -7   1       75.24       35.67     21.70 o 
   7  -7   1      961.40      917.95    177.25 o 
   8  -7   1     1084.84     1182.84     85.20 o 
  -6  -6   1      143.33       87.77     33.16 o 
  -5  -6   1      754.59      731.17     64.68 o 
  -4  -6   1     1374.40     1378.49     82.37 o 
  -3  -6   1      462.96      384.17     44.31 o 
  -2  -6   1     1451.53     1369.62     85.37 o 
  -1  -6   1     1803.74     1826.09     60.23 o 
   0  -6   1      167.06      158.83     18.31 o 
   1  -6   1      809.56      736.54     43.62 o 
   2  -6   1     3196.64     3392.46    115.21 o 
   3  -6   1      814.18      771.65     47.82 o 
   4  -6   1      215.59      259.59     31.12 o 
   5  -6   1     3823.11     4007.30    308.75 o 
   6  -6   1       10.57       -3.89     16.64 o 
   7  -6   1      130.24      144.55     30.84 o 
   8  -6   1     1112.31     1151.16     80.49 o 
   9  -6   1      974.56     1117.78    123.70 o 
  -7  -5   1      989.95     1112.95     87.20 o 
  -6  -5   1       59.87       30.14     27.09 o 
  -5  -5   1     1158.66     1038.72     72.94 o 
  -4  -5   1     3468.43     3461.21    121.90 o 
  -3  -5   1     1663.16     1706.49     80.17 o 
  -2  -5   1     2150.18     2129.97     62.33 o 
  -1  -5   1     4533.91     4777.80    104.70 o 
   0  -5   1     3886.54     4099.14     76.45 o 
   1  -5   1      124.44      125.75     15.09 o 
   2  -5   1     3445.44     3279.53     62.64 o 
   3  -5   1     3609.85     3452.67    144.66 o 
   4  -5   1      518.36      501.30     38.95 o 
   5  -5   1     2360.74     2493.74     93.08 o 
   6  -5   1     5079.75     5569.63    148.94 o 
   7  -5   1       70.79       55.77     22.37 o 
   8  -5   1      492.52      562.03     84.83 o 
   9  -5   1     1127.65     1187.22    125.52 o 
  -7  -4   1      802.09      920.72     77.83 o 
  -6  -4   1      680.18      755.57     67.21 o 
  -5  -4   1      219.25      180.86     32.57 o 
  -4  -4   1     1825.15     1787.30     83.29 o 
  -3  -4   1     6028.89     6087.40    140.01 o 
  -2  -4   1       48.13       37.43     12.32 o 
  -1  -4   1     7069.11     7219.96    162.95 o 
   0  -4   1     6261.77     6441.55     86.46 o 
   1  -4   1     3862.46     3754.60     62.56 o 
   2  -4   1       51.35       52.81      9.49 o 
   3  -4   1     5255.06     5434.94    111.00 o 
   4  -4   1     2911.73     2971.96     88.76 o 
   5  -4   1      339.06      350.07     40.59 o 
   6  -4   1     2428.90     2734.00    184.74 o 
   7  -4   1     2041.27     2206.88     93.28 o 
   8  -4   1        1.53      -20.65     24.30 o 
   9  -4   1      778.34      806.80    103.25 o 
  -8  -3   1      158.84      151.60     65.60 o 
  -7  -3   1      326.76      348.58     47.67 o 
  -6  -3   1     1958.89     2033.40    101.09 o 
  -5  -3   1     3206.58     3151.35    178.57 o 
  -4  -3   1      328.99      354.71     36.13 o 
  -3  -3   1     2147.70     2138.75     77.80 o 
  -2  -3   1     9063.53     9340.80    148.56 o 
  -1  -3   1     1322.92     1355.47     37.28 o 
   0  -3   1     1500.15     1615.39     37.55 o 
   1  -3   1     6113.91     5857.57     80.88 o 
   2  -3   1     2567.83     2503.40    177.42 o 
   3  -3   1     4608.65     5044.08     99.23 o 
   4  -3   1     3652.23     3405.87     88.88 o 
   5  -3   1     3058.59     3182.18     93.63 o 
   6  -3   1      117.18      130.86     23.54 o 
   7  -3   1     2223.46     2201.74    141.11 o 
   8  -3   1     1244.62     1243.71    118.03 o 
   9  -3   1        0.05       -6.28     36.04 o 
  -8  -2   1      549.31      524.37     89.28 o 
  -7  -2   1       95.73       59.64     29.63 o 
  -6  -2   1     1628.56     1777.94     91.12 o 
  -5  -2   1     3436.48     3390.23    133.83 o 
  -4  -2   1      509.84      556.80     41.58 o 
  -3  -2   1      652.63      593.50     38.93 o 
  -2  -2   1     5380.76     5496.46    101.79 o 
  -1  -2   1     7199.98     7672.63    128.00 o 
   0  -2   1    16738.53    17982.39    255.26 o 
   1  -2   1     5819.67     6217.91     99.81 o 
   2  -2   1    15037.13    15678.81    151.00 o 
   3  -2   1     2036.24     2122.18     59.05 o 
   4  -2   1     2245.43     2272.70    147.09 o 
   5  -2   1     6746.09     6957.85    192.94 o 
   6  -2   1     1478.62     1462.01     63.27 o 
   7  -2   1      396.04      371.92     59.52 o 
   8  -2   1     1888.00     1942.39    143.34 o 
   9  -2   1      443.66      408.97     72.89 o 
  -9  -1   1       17.58       29.76     34.22 o 
  -8  -1   1     1036.60     1181.75    122.89 o 
  -7  -1   1      766.09      499.26     75.11 o 
  -6  -1   1       62.97       53.34     20.05 o 
  -5  -1   1     2888.57     2933.09    100.13 o 
  -4  -1   1     7218.07     7094.92    136.92 o 
  -3  -1   1       43.07       53.97     13.69 o 
  -2  -1   1      104.44      111.32     15.70 o 
  -1  -1   1     4998.00     4940.46     79.87 o 
   0  -1   1     4034.11     4422.04    118.84 o 
   1  -1   1     5643.53     5782.84    162.88 o 
   2  -1   1     2217.70     2081.18     49.89 o 
   3  -1   1     1879.09     1693.25     42.02 o 
   4  -1   1      128.23      148.71     30.23 o 
   5  -1   1     5005.57     4954.55    214.79 o 
   6  -1   1     2264.40     2208.98     84.99 o 
   7  -1   1       84.07       68.84     31.38 o 
   8  -1   1      424.04      337.90     64.79 o 
   9  -1   1     1958.27     1853.51    155.29 o 
  -9   0   1      388.96      284.05     70.66 o 
  -8   0   1      531.44      548.87     81.19 o 
  -6   0   1      329.05      322.92     54.06 o 
  -5   0   1     1199.97     1198.70     51.53 o 
  -4   0   1     2232.48     1968.76     45.42 o 
  -3   0   1     2823.70     2815.66     49.37 o 
  -2   0   1     1558.06     1422.19     42.21 o 
  -1   0   1    19360.05    17533.95    186.46 o 
   1   0   1      206.88      184.28     10.69 o 
   2   0   1       16.86       26.93      9.51 o 
   3   0   1     2403.66     2498.00     64.52 o 
   4   0   1     1601.23     1674.76     51.34 o 
   5   0   1      700.65      722.44     64.89 o 
   6   0   1     2830.49     2803.34     99.25 o 
   7   0   1     1243.58     1273.67     74.59 o 
   8   0   1      114.71       76.33     38.47 o 
   9   0   1      852.14      929.29    115.81 o 
  -9   1   1      910.31      942.65    112.57 o 
  -8   1   1       25.55        4.05     29.15 o 
  -7   1   1     2274.42     2178.66    141.11 o 
  -6   1   1     1663.63     1613.80    113.78 o 
  -5   1   1     1404.32     1414.05     55.14 o 
  -4   1   1     6014.73     6217.73    106.72 o 
  -3   1   1     1349.15     1264.89     42.76 o 
  -2   1   1     8347.17     8622.41    174.52 o 
  -1   1   1      485.45      593.20     31.58 o 
   0   1   1     4130.54     3836.60     71.47 o 
   1   1   1     3481.77     3276.61     53.68 o 
   2   1   1       17.28       11.04      9.44 o 
   3   1   1    11229.38    12570.49    326.87 o 
   4   1   1     1358.91     1248.63     57.34 o 
   5   1   1     1012.09     1022.36     58.23 o 
   6   1   1      866.72      865.65    112.57 o 
   7   1   1     4114.21     4373.58    229.08 o 
   8   1   1      627.73      539.82     56.60 o 
   9   1   1       18.95       25.31     46.16 o 
  -9   2   1     1371.15     1487.26    137.87 o 
  -8   2   1     1324.11     1389.07    125.73 o 
  -7   2   1      202.05      178.77     48.39 o 
  -6   2   1     5714.64     5852.90    162.88 o 
  -5   2   1     1084.91     1048.51     77.34 o 
  -4   2   1      595.84      573.89     36.15 o 
  -3   2   1     3289.13     3222.09     94.24 o 
  -2   2   1     4315.32     4605.91    168.75 o 
  -1   2   1     1116.51      998.06     34.92 o 
   0   2   1     5121.87     5218.07    140.75 o 
   1   2   1    10003.76     9647.23    168.90 o 
   2   2   1       94.84       71.85      8.95 o 
   3   2   1     1600.01     1571.24     60.91 o 
   4   2   1     3118.43     3231.91     98.59 o 
   5   2   1     2067.92     2217.49     89.61 o 
   6   2   1      316.92      329.48     42.79 o 
   7   2   1     3555.97     3507.43    233.64 o 
   8   2   1     1505.06     1634.42    100.39 o 
  -9   3   1      907.24      857.41    105.08 o 
  -8   3   1     3808.77     3596.89    192.54 o 
  -7   3   1      294.37      356.73     58.31 o 
  -6   3   1     1839.35     1962.60     80.07 o 
  -5   3   1     1371.26     1419.80     63.83 o 
  -4   3   1     4657.43     5061.98    108.51 o 
  -3   3   1        2.09       -1.77      9.31 o 
  -2   3   1     2095.36     2051.84     53.34 o 
  -1   3   1     5123.35     4682.00    104.17 o 
   0   3   1      236.31      214.00     14.52 o 
   1   3   1     9669.57     9445.40    282.62 o 
   2   3   1     6206.34     5932.25     98.92 o 
   3   3   1     1996.88     1846.92    109.35 o 
   4   3   1      199.71      213.38     29.20 o 
   5   3   1     1431.91     1430.42     89.69 o 
   6   3   1      246.09      257.12     38.78 o 
   7   3   1      736.38      733.87     76.63 o 
   8   3   1      607.69      558.68     64.04 o 
  -9   4   1        2.67       -1.62     27.13 o 
  -8   4   1     1967.19     2187.16    152.86 o 
  -7   4   1     1900.65     2074.80    130.08 o 
  -6   4   1        2.54      106.81    106.29 o 
  -5   4   1     4329.97     4618.65    147.29 o 
  -4   4   1     5120.37     5375.70    120.11 o 
  -3   4   1     3321.99     3470.43     84.81 o 
  -2   4   1       44.81       37.50     12.72 o 
  -1   4   1     6170.84     5770.44     75.28 o 
   0   4   1     8204.53     8715.66    230.87 o 
   1   4   1      154.95      119.82     14.43 o 
   2   4   1     4188.00     4097.22     93.09 o 
   3   4   1     6353.93     6679.08    151.14 o 
   4   4   1      493.08      517.25    114.90 o 
   5   4   1     1293.91     1423.41     81.93 o 
   6   4   1      918.28     1010.53     73.80 o 
   7   4   1      117.84       82.82     31.13 o 
  -9   5   1      563.79      499.87     82.60 o 
  -8   5   1       23.33        4.66     31.38 o 
  -7   5   1     1906.57     2030.29     95.27 o 
  -6   5   1       14.40       31.03     22.09 o 
  -5   5   1      304.47      293.41     34.61 o 
  -4   5   1     2037.32     2124.78     85.13 o 
  -3   5   1     3767.28     3956.11     96.99 o 
  -2   5   1      509.74      502.54     25.42 o 
  -1   5   1     1430.77     1333.21     41.19 o 
   0   5   1     7525.82     7843.52    104.98 o 
   1   5   1      238.69      239.27     20.66 o 
   2   5   1      678.00      626.19     32.92 o 
   3   5   1     4020.02     4016.93    119.23 o 
   4   5   1     2247.89     2257.26    222.00 o 
   5   5   1      297.22      243.25     39.23 o 
   6   5   1     1191.81     1105.25     80.35 o 
  -9   6   1     1271.22     1312.54    128.36 o 
  -8   6   1       96.17       94.97     30.96 o 
  -7   6   1      313.52      336.09     45.00 o 
  -6   6   1     4819.73     4894.86    192.94 o 
  -5   6   1      592.15      647.78     50.38 o 
  -4   6   1      420.81      386.27     49.60 o 
  -3   6   1      954.52      885.18     61.17 o 
  -2   6   1     7980.80     8299.27    141.09 o 
  -1   6   1      856.33      801.86     35.61 o 
   0   6   1      755.18      622.69     49.66 o 
   1   6   1     1318.53     1295.25     49.12 o 
   2   6   1      516.02      442.76     39.87 o 
   3   6   1     1777.16     1437.76    340.64 o 
   4   6   1     2117.66     2142.42    148.40 o 
   5   6   1      249.30      261.17     58.92 o 
   6   6   1        5.55      -12.15     29.15 o 
  -8   7   1      646.50      506.96     80.38 o 
  -7   7   1       20.99       24.90     33.20 o 
  -6   7   1      997.91     1182.97    114.59 o 
  -5   7   1      404.47      418.08     67.62 o 
  -4   7   1      306.79      286.48     55.47 o 
  -3   7   1     1489.23     1435.43    111.55 o 
  -2   7   1     4072.32     4130.10    113.88 o 
  -1   7   1      963.31      846.78    106.39 o 
   0   7   1        0.91      -10.45     12.88 o 
   1   7   1     2815.54     2530.78     93.09 o 
   2   7   1     1344.22     1367.00    109.33 o 
   3   7   1       51.87       35.84     29.96 o 
   4   7   1      481.90      496.63     76.53 o 
   5   7   1     1366.37     1098.74    120.46 o 
  -7   8   1      592.21      595.43     88.27 o 
  -6   8   1       21.06       34.82     32.80 o 
  -5   8   1      685.02      850.13     97.79 o 
  -4   8   1     1317.61     1402.43    120.87 o 
  -3   8   1       29.72       -3.44     31.79 o 
  -2   8   1     1091.61     1079.51    102.65 o 
  -1   8   1     1502.41     1453.50     75.64 o 
   0   8   1      721.21      656.50     52.58 o 
   1   8   1      763.03      722.98     80.98 o 
   2   8   1     2627.25     2452.18    161.76 o 
   3   8   1      929.04      704.35     90.50 o 
  -6   9   1      606.33      468.89     81.39 o 
  -5   9   1      138.37       86.25     40.49 o 
  -4   9   1     1185.81     1214.75    120.46 o 
  -3   9   1      525.68      573.16     81.39 o 
  -2   9   1      107.57       99.61     42.31 o 
  -1   9   1      984.91      853.36     91.92 o 
   0   9   1     1646.07     1484.41     83.23 o 
   1   9   1        1.55      -34.42     31.79 o 
   2   9   1      754.72      729.05     94.14 o 
  -4  10   1      425.83      371.71     72.89 o 
  -3  10   1     1338.66     1444.34    133.83 o 
  -2  10   1      937.74      945.48    107.71 o 
  -1  10   1       95.69       66.20     36.04 o 
   1 -10   2     1303.90     1309.50    121.07 o 
   2 -10   2     2045.87     1941.58    146.38 o 
   3 -10   2      135.55      102.85     41.50 o 
   4 -10   2      587.45      566.68     88.07 o 
   5 -10   2      678.83      650.70     96.78 o 
  -2  -9   2      210.42      206.31     51.42 o 
  -1  -9   2      948.56     1026.67    101.63 o 
   0  -9   2      416.72      377.38     63.57 o 
   1  -9   2      395.14      333.25     57.30 o 
   2  -9   2      932.20      932.12    101.63 o 
   3  -9   2     1159.61     1075.66    110.95 o 
   4  -9   2      622.68      499.67     78.96 o 
   5  -9   2     3242.40     3394.43    203.88 o 
   6  -9   2     1294.82     1403.24    139.49 o 
  -4  -8   2      733.47      773.19     99.00 o 
  -3  -8   2      507.75      466.87     73.49 o 
  -2  -8   2      309.81      251.86     55.88 o 
  -1  -8   2      918.20      923.73     63.39 o 
   0  -8   2     2728.53     2815.49    103.06 o 
   1  -8   2     1028.09     1028.29     95.76 o 
   2  -8   2      279.22      255.50     51.83 o 
   3  -8   2     3279.02     3328.42    177.35 o 
   4  -8   2      477.16      432.45     68.63 o 
   5  -8   2      185.34      168.24     45.55 o 
   6  -8   2      234.28      286.88     61.14 o 
   7  -8   2     1109.75     1003.39    116.01 o 
  -5  -7   2      190.23      156.04     36.31 o 
  -4  -7   2       98.64       75.53     26.79 o 
  -3  -7   2     1395.24     1479.15     84.75 o 
  -2  -7   2      984.65      974.35     65.29 o 
  -1  -7   2       61.98       66.83     17.43 o 
   0  -7   2     2315.95     2198.73     67.84 o 
   1  -7   2     3964.60     4095.64     91.11 o 
   2  -7   2        1.26       -3.90     12.94 o 
   3  -7   2     3563.12     3639.40    226.25 o 
   4  -7   2     4050.38     4278.60    222.20 o 
   5  -7   2     1789.95     1772.08     99.61 o 
   6  -7   2      965.04     1062.88    127.14 o 
   7  -7   2      991.60     1036.92     75.52 o 
   8  -7   2      601.71      637.83     66.31 o 
  -6  -6   2      628.12      582.48     64.28 o 
  -5  -6   2      239.25      279.07     42.22 o 
  -4  -6   2      504.29      445.27     48.77 o 
  -3  -6   2     1817.41     1777.02     87.06 o 
  -2  -6   2     2093.02     2033.36     65.68 o 
  -1  -6   2     1298.70     1279.45     50.57 o 
   0  -6   2      401.01      369.89     27.28 o 
   1  -6   2     7169.61     7744.31    152.29 o 
   2  -6   2     1929.75     1967.91     77.88 o 
   3  -6   2        1.93       -4.39     12.23 o 
   4  -6   2     3216.08     3285.91    105.35 o 
   5  -6   2     1882.13     1939.17     86.26 o 
   6  -6   2       98.14       59.13     29.36 o 
   7  -6   2     1117.79     1153.51    171.08 o 
   8  -6   2     1554.17     1794.80    168.55 o 
   9  -6   2      176.33      158.73     51.63 o 
  -7  -5   2       42.47       26.08     32.54 o 
  -6  -5   2       18.84       33.85     26.09 o 
  -5  -5   2     1824.97     1951.53    100.71 o 
  -4  -5   2     2070.25     2099.17     96.13 o 
  -3  -5   2        8.29      -11.72     13.51 o 
  -2  -5   2     3198.95     3281.97     77.04 o 
  -1  -5   2     3714.43     3734.33    133.91 o 
   0  -5   2     1979.53     2016.58     55.65 o 
   1  -5   2     1461.09     1521.50     45.79 o 
   2  -5   2     2125.72     2015.03     48.27 o 
   3  -5   2     1689.61     1556.53    120.63 o 
   4  -5   2     1099.00     1171.10     59.72 o 
   5  -5   2     3751.55     3814.34    114.64 o 
   6  -5   2     1355.35     1427.33     75.74 o 
   7  -5   2       22.45       23.19     19.36 o 
   8  -5   2      724.63      824.01     95.97 o 
   9  -5   2      794.56      916.73    109.53 o 
  -7  -4   2      320.55      381.93     53.60 o 
  -6  -4   2       58.81       67.89     30.40 o 
  -5  -4   2      958.73      947.90     67.18 o 
  -4  -4   2     3798.03     3811.64    138.28 o 
  -3  -4   2     3304.45     3587.38    208.23 o 
  -2  -4   2     2217.40     2270.34     58.14 o 
  -1  -4   2     9407.51    10115.33    120.28 o 
   0  -4   2     2062.48     2070.49     50.19 o 
   1  -4   2     1686.38     1807.77     45.34 o 
   2  -4   2     2842.84     2679.03     68.60 o 
   3  -4   2     4929.01     5063.12    116.01 o 
   4  -4   2      405.15      443.40     35.84 o 
   5  -4   2     2780.96     2855.94    116.21 o 
   6  -4   2     2824.08     3023.05    104.83 o 
   7  -4   2     2174.07     2338.59     97.62 o 
   8  -4   2        3.94        6.48     24.70 o 
   9  -4   2      555.78      531.25     84.63 o 
  -8  -3   2       19.63       25.51     35.23 o 
  -7  -3   2      771.87      760.05     68.42 o 
  -6  -3   2     1724.41     1981.98    100.43 o 
  -5  -3   2      262.89      217.56     33.90 o 
  -4  -3   2     2335.95     2432.11     92.19 o 
  -3  -3   2     2986.26     3166.77     96.21 o 
  -2  -3   2       94.44       94.76     13.27 o 
  -1  -3   2     9126.84    10088.67    107.14 o 
   0  -3   2    23998.86    23864.75    162.89 o 
   1  -3   2     2457.66     2415.43     46.89 o 
   2  -3   2        1.47        3.71      9.44 o 
   3  -3   2     8666.64     9144.90    209.95 o 
   4  -3   2     8058.91     8906.90    147.66 o 
   5  -3   2       18.07       29.10     15.44 o 
   6  -3   2     1459.13     1409.08     67.05 o 
   7  -3   2     3573.33     3487.56    178.57 o 
   8  -3   2      688.86      583.49     81.19 o 
   9  -3   2      135.52       90.30     41.50 o 
  -8  -2   2      170.87      111.76     45.35 o 
  -7  -2   2        3.20        2.23     26.32 o 
  -6  -2   2     3431.14     3800.55    175.84 o 
  -5  -2   2     2488.74     2461.97    130.79 o 
  -4  -2   2     2075.31     2168.85     93.31 o 
  -3  -2   2     5853.44     5663.64    119.46 o 
  -2  -2   2     5856.12     5896.94    155.89 o 
  -1  -2   2    20823.89    23461.15    156.17 o 
   0  -2   2     4182.82     4446.59     82.42 o 
   1  -2   2     7805.75     8350.00    101.59 o 
   2  -2   2     2281.64     2400.17     58.70 o 
   3  -2   2     2069.40     1990.43    153.55 o 
   4  -2   2     8122.05     8851.00    394.19 o 
   5  -2   2     3434.26     3527.85    114.39 o 
   6  -2   2     1455.56      776.90    372.42 o 
   7  -2   2     1089.67      931.11     93.33 o 
   8  -2   2     1804.53     1628.38    131.60 o 
   9  -2   2       53.08       68.23     44.54 o 
  -9  -1   2      403.21      436.91     88.47 o 
  -8  -1   2     1156.68     1350.00    130.38 o 
  -7  -1   2      182.34      187.48     49.00 o 
  -6  -1   2      797.01      810.44     88.07 o 
  -5  -1   2     9528.24     9541.36    476.59 o 
  -4  -1   2     4694.82     4776.35    234.89 o 
  -3  -1   2     1445.94     1393.61     78.90 o 
  -2  -1   2    20054.30    20637.50    195.86 o 
  -1  -1   2     4799.25     5123.02    107.51 o 
   0  -1   2      271.85      333.45     23.69 o 
   1  -1   2    13381.20    14077.86    121.03 o 
   2  -1   2    17651.14    17314.19    115.03 o 
   3  -1   2     2762.66     2752.28     77.32 o 
   4  -1   2      757.33      648.77     26.80 o 
   5  -1   2     3881.03     3770.24     70.03 o 
   6  -1   2      815.96      772.38     51.07 o 
   7  -1   2      134.15      132.70     28.75 o 
   8  -1   2     2326.19     2449.75    164.60 o 
   9  -1   2     1436.83     1370.65    133.42 o 
  -9   0   2        1.20       -9.92     30.57 o 
  -8   0   2      915.44      862.07    103.86 o 
  -7   0   2      359.79      371.51     66.20 o 
  -6   0   2      350.62      309.76     55.27 o 
  -5   0   2     6478.33     6571.21    114.23 o 
  -4   0   2    16986.44    16452.34    183.43 o 
  -3   0   2     1089.79      964.83     35.95 o 
  -2   0   2      841.21      731.25     29.04 o 
  -1   0   2    15736.02    15435.95    127.48 o 
   1   0   2      175.31      213.39     19.64 o 
   2   0   2     9169.56     9034.73    123.60 o 
   3   0   2     7660.30     7365.52    112.59 o 
   4   0   2      270.26      272.35     36.14 o 
   5   0   2     3987.27     4201.16    109.77 o 
   6   0   2     3405.67     3459.49    137.37 o 
   7   0   2      536.30      525.40     48.59 o 
   8   0   2      564.52      490.13     80.27 o 
   9   0   2     1317.23     1337.44    135.24 o 
  -9   1   2      336.39      310.77     70.46 o 
  -8   1   2      131.06      178.97     48.59 o 
  -7   1   2     1355.57     1618.05    124.92 o 
  -6   1   2     2668.26     2789.88    146.18 o 
  -5   1   2        0.69        1.37     12.43 o 
  -4   1   2     8682.03     9068.20    135.76 o 
  -3   1   2     9846.09     9587.77    126.89 o 
  -2   1   2     1170.00     1274.10     39.13 o 
  -1   1   2     3653.79     3409.00     83.21 o 
   0   1   2    17225.10    16123.22    185.65 o 
   1   1   2     1473.35     1397.05     33.10 o 
   2   1   2     6427.91     6393.87    241.79 o 
   3   1   2     5232.66     5168.71    101.07 o 
   4   1   2     4748.75     4928.08    159.44 o 
   5   1   2        9.19       11.69     13.26 o 
   6   1   2     2534.69     2527.93    106.19 o 
   7   1   2     2136.41     2279.83    104.32 o 
   8   1   2      159.81      134.15     35.75 o 
  -9   2   2     1233.52     1028.49    118.24 o 
  -8   2   2       96.69      129.98     44.34 o 
  -7   2   2     1748.56     1916.07    133.02 o 
  -6   2   2     4265.75     4202.74    128.16 o 
  -5   2   2     1214.61     1104.12     53.87 o 
  -4   2   2      670.21      627.40     38.30 o 
  -3   2   2    10944.08    11251.55    298.42 o 
  -2   2   2    16183.42    17292.37    274.84 o 
  -1   2   2        3.13        4.86     12.35 o 
   0   2   2     3137.13     3085.68     87.87 o 
   1   2   2     7853.21     7827.85    137.91 o 
   2   2   2      323.60      290.63     29.71 o 
   3   2   2     4712.82     4634.22    104.87 o 
   4   2   2     2145.38     2087.69    145.67 o 
   5   2   2     2029.33     2021.92    167.33 o 
   6   2   2      676.98      774.83     59.45 o 
   7   2   2     1410.60     1484.83     88.69 o 
   8   2   2     1152.08     1230.76    110.54 o 
  -9   3   2     1130.80     1151.99    120.87 o 
  -8   3   2     2218.29     2286.77    157.72 o 
  -7   3   2        6.07       27.09     20.90 o 
  -6   3   2      347.75      390.74     39.08 o 
  -5   3   2     1331.59     1430.80     64.53 o 
  -4   3   2      690.99      712.33     42.84 o 
  -3   3   2     4543.80     4568.55     93.00 o 
  -2   3   2     7792.06     7798.57    104.60 o 
  -1   3   2     2598.58     2499.43     49.60 o 
   0   3   2     1424.73     1296.62     31.66 o 
   1   3   2     9961.63     9724.70    100.90 o 
   2   3   2     6649.06     6225.39    192.37 o 
   3   3   2      302.36      286.36     18.55 o 
   4   3   2      534.17      576.62     44.52 o 
   5   3   2     1072.96     1111.85     67.23 o 
   6   3   2       33.95       36.17     30.37 o 
   7   3   2      302.89      374.30     82.50 o 
   8   3   2     1040.56     1243.14     92.34 o 
  -9   4   2      173.67      185.25     53.65 o 
  -8   4   2     2512.36     2515.75    161.16 o 
  -7   4   2     1179.08     1155.80    121.98 o 
  -6   4   2     2197.32     2337.47     92.96 o 
  -5   4   2     4285.42     4584.63    119.62 o 
  -4   4   2     2696.11     2722.42    177.66 o 
  -3   4   2     1339.12     1478.76     55.48 o 
  -2   4   2     5451.36     5212.56     89.38 o 
  -1   4   2    17674.39    18387.26    167.07 o 
   0   4   2      832.33      823.18     29.73 o 
   1   4   2     1670.87     1570.49     64.43 o 
   2   4   2     5358.79     5527.10    191.08 o 
   3   4   2     1460.17     1415.45     65.56 o 
   4   4   2      139.01      107.36     25.13 o 
   5   4   2      596.79      631.09     55.26 o 
   6   4   2     2253.83     2477.97    115.31 o 
   7   4   2       21.38       -0.10     23.05 o 
  -9   5   2       91.32      105.89     49.60 o 
  -8   5   2      962.16      893.34     71.57 o 
  -7   5   2     1087.34     1141.43     72.49 o 
  -6   5   2      304.15      281.46     37.43 o 
  -5   5   2      674.55      685.80     82.40 o 
  -4   5   2     3129.61     3127.07     92.77 o 
  -3   5   2      901.12      841.55     43.88 o 
  -2   5   2      159.55      167.28     20.01 o 
  -1   5   2    11636.17    11492.56    243.08 o 
   0   5   2     3114.93     2990.42     91.79 o 
   1   5   2       40.75       53.05     12.47 o 
   2   5   2      706.42      633.90     33.86 o 
   3   5   2     3739.35     3830.40    142.63 o 
   4   5   2      785.65      826.85     62.12 o 
   5   5   2      596.76      594.41     55.82 o 
   6   5   2      382.21      324.32     47.40 o 
  -8   6   2      205.80      143.14     52.44 o 
  -7   6   2     2873.02     2753.64    169.66 o 
  -6   6   2     2763.92     3034.66    171.08 o 
  -5   6   2      813.54      764.69     88.68 o 
  -4   6   2     1121.82     1177.50    102.44 o 
  -3   6   2     3262.44     3367.70    162.78 o 
  -2   6   2     2018.73     1870.00     74.03 o 
  -1   6   2      323.15      303.07     43.73 o 
   0   6   2     3250.59     3016.23     96.10 o 
   1   6   2      211.11      182.93     34.82 o 
   2   6   2      421.89      377.79     57.09 o 
   3   6   2     3582.64     3522.99    175.53 o 
   4   6   2     1815.06     1911.01    144.15 o 
   5   6   2      504.46      422.73     72.89 o 
  -8   7   2      753.29      655.56     91.11 o 
  -7   7   2      135.77       80.17     39.07 o 
  -6   7   2     1975.79     1986.93    149.01 o 
  -5   7   2     1794.80     1740.13    134.03 o 
  -4   7   2       69.05       92.93     36.04 o 
  -3   7   2     3515.67     3315.87    173.30 o 
  -2   7   2     3046.44     2940.53    101.67 o 
  -1   7   2      610.36      590.10     46.76 o 
   0   7   2      589.16      571.96     46.30 o 
   1   7   2     2531.64     2471.27     94.65 o 
   2   7   2      628.70      527.00     71.87 o 
   3   7   2       12.55       15.59     32.60 o 
   4   7   2      769.43      854.58    101.84 o 
  -7   8   2      211.12      233.44     62.36 o 
  -6   8   2      547.01      410.79     77.34 o 
  -5   8   2     1494.62     1364.17    126.33 o 
  -4   8   2     1537.55     1521.68    130.99 o 
  -3   8   2      621.83      550.28     76.73 o 
  -2   8   2     2457.68     2291.63    148.00 o 
  -1   8   2     1824.70     1825.08     87.27 o 
   0   8   2       44.74       22.87     18.48 o 
   1   8   2     1743.27     1596.59    120.46 o 
   2   8   2      910.68      930.50    101.23 o 
   3   8   2      659.44      747.48     97.99 o 
  -6   9   2       49.58       49.00     43.93 o 
  -5   9   2      745.55      627.22     94.95 o 
  -4   9   2     1238.35     1242.09    124.92 o 
  -3   9   2      292.59      359.16     68.63 o 
  -2   9   2      419.27      422.33     70.05 o 
  -1   9   2     1982.37     1944.01    142.33 o 
   0   9   2      501.07      430.61     47.27 o 
   1   9   2        3.54       19.64     27.94 o 
  -3  10   2     1839.27     1826.38    154.68 o 
  -2  10   2      105.69      119.25     54.87 o 
   1 -10   3     1351.14     1684.26    141.52 o 
   2 -10   3      406.56      490.15     79.77 o 
   3 -10   3       37.16       30.17     40.09 o 
   4 -10   3      927.65      920.58    111.15 o 
   5 -10   3      685.37      659.41     93.94 o 
  -2  -9   3      499.28      425.57     75.11 o 
  -1  -9   3     1608.85     1525.93    122.49 o 
   0  -9   3      142.11      119.25     38.26 o 
   1  -9   3      242.84      243.15     52.03 o 
   2  -9   3     1656.98     1571.89    125.93 o 
   3  -9   3      254.55      217.44     55.88 o 
   4  -9   3      560.98      539.76     80.58 o 
   5  -9   3      581.87      609.20     93.33 o 
   6  -9   3      430.89      404.31     76.53 o 
  -4  -8   3      854.76      918.35    107.10 o 
  -3  -8   3      450.23      261.31    155.89 o 
  -2  -8   3       41.76       15.68     23.84 o 
  -1  -8   3     2574.59     2684.76    109.39 o 
   0  -8   3     1961.54     1995.14     71.59 o 
   1  -8   3       11.76      -10.19     18.01 o 
   2  -8   3     3241.80     3303.88    112.88 o 
   3  -8   3     1792.37     1931.59     90.26 o 
   4  -8   3      537.11      539.41     50.99 o 
   5  -8   3        9.69       -0.53     20.85 o 
   6  -8   3     1925.95     2093.90    105.90 o 
   7  -8   3      480.04      500.25     58.37 o 
  -5  -7   3       12.28       50.80     28.54 o 
  -4  -7   3      543.99      539.20     55.90 o 
  -3  -7   3     1499.40     1681.42     91.77 o 
  -2  -7   3      136.07      127.31     31.79 o 
  -1  -7   3      550.12      554.09     37.39 o 
   0  -7   3     4887.96     4934.96    103.96 o 
   1  -7   3     1027.76      978.50     45.15 o 
   2  -7   3      365.26      315.53     34.90 o 
   3  -7   3     3645.59     3797.42    117.63 o 
   4  -7   3     2367.72     2625.06    102.83 o 
   5  -7   3      403.39      342.16     66.20 o 
   6  -7   3      806.20      881.89     68.84 o 
   7  -7   3      829.47      890.98     77.44 o 
   8  -7   3      108.74       84.87     43.63 o 
  -6  -6   3      553.83      612.19     63.82 o 
  -5  -6   3      860.91      746.27     67.93 o 
  -4  -6   3      203.40      155.32     31.55 o 
  -3  -6   3     3066.34     3114.18    167.43 o 
  -2  -6   3     1973.20     1876.07     64.63 o 
  -1  -6   3      770.77      707.46     38.64 o 
   0  -6   3      956.94      950.08     43.07 o 
   1  -6   3     5659.77     5514.86     96.18 o 
   2  -6   3      195.05      167.30     18.57 o 
   3  -6   3      683.31      680.29     47.58 o 
   4  -6   3     3114.74     3179.89    106.47 o 
   5  -6   3     2139.93     2257.81     97.37 o 
   6  -6   3      254.54      237.38     35.47 o 
   7  -6   3     1939.13     1902.13     96.72 o 
   8  -6   3     1915.25     1563.61    345.19 o 
   9  -6   3       18.49        8.50     30.98 o 
  -7  -5   3      101.69       94.49     31.57 o 
  -6  -5   3      293.18      261.80     44.44 o 
  -5  -5   3     1753.04     1832.46     98.14 o 
  -4  -5   3      203.68      188.02     35.31 o 
  -3  -5   3      481.30      469.54     45.02 o 
  -2  -5   3     2466.51     2662.23     93.70 o 
  -1  -5   3     6502.83     6500.80    106.52 o 
   0  -5   3      239.10      249.39     21.69 o 
   1  -5   3     3905.47     3995.29     74.39 o 
   2  -5   3     4581.88     4524.40     72.74 o 
   3  -5   3     1533.93     1581.61    117.63 o 
   4  -5   3     3322.10     3535.75    166.52 o 
   5  -5   3     2661.95     2752.70     99.85 o 
   6  -5   3     1572.74     1631.95     83.21 o 
   7  -5   3     1333.01     1342.04     77.96 o 
   8  -5   3     1829.32     2062.85    155.29 o 
   9  -5   3      594.60      613.65     92.73 o 
  -7  -4   3     1322.00     1338.69     92.01 o 
  -6  -4   3        0.25        0.98     18.45 o 
  -5  -4   3     1470.63     1520.00    202.46 o 
  -4  -4   3     5118.31     5356.58    267.35 o 
  -3  -4   3     1428.56     1428.69     71.58 o 
  -2  -4   3      198.65      162.72     18.50 o 
  -1  -4   3     1800.41     1640.56     48.76 o 
   0  -4   3     1676.94     1690.13     46.80 o 
   1  -4   3      431.21      504.29     24.65 o 
   2  -4   3     5763.08     5837.03    247.30 o 
   3  -4   3     5842.92     6244.84    125.35 o 
   4  -4   3       49.95       41.90     14.96 o 
   5  -4   3     4122.30     4160.83    115.43 o 
   6  -4   3     3755.85     4092.97    119.86 o 
   7  -4   3      302.04      267.45     86.35 o 
   8  -4   3      720.29      719.94     93.54 o 
   9  -4   3      403.34      453.31     79.16 o 
  -8  -3   3      203.74      192.54     61.55 o 
  -7  -3   3     1883.28     2046.86    164.19 o 
  -6  -3   3      804.24      744.07     61.25 o 
  -5  -3   3      298.94      251.99     35.87 o 
  -4  -3   3      812.64      951.58     59.05 o 
  -3  -3   3     3992.59     4080.34    111.17 o 
  -2  -3   3     1475.36     1419.96     59.34 o 
  -1  -3   3     8461.65     9137.41    283.94 o 
   0  -3   3     7266.69     7434.10    231.92 o 
   1  -3   3     4378.30     4711.23    101.94 o 
   2  -3   3      837.04      805.96     39.53 o 
   3  -3   3    18771.11    20017.01    212.67 o 
   4  -3   3     8519.19     8949.17    262.29 o 
   5  -3   3       56.23       52.03     16.72 o 
   6  -3   3     2934.23     3021.40     99.88 o 
   7  -3   3     2347.94     2341.84    146.99 o 
   8  -3   3      167.56      142.73     45.35 o 
   9  -3   3      274.33      304.90     69.65 o 
  -8  -2   3       46.57        8.71     30.77 o 
  -7  -2   3      481.09      542.79     83.62 o 
  -6  -2   3     2808.10     2662.74    159.54 o 
  -5  -2   3     1486.74     1515.93     75.03 o 
  -4  -2   3      418.26      373.79     24.15 o 
  -3  -2   3     3291.50     3438.03     96.13 o 
  -2  -2   3     1008.07      915.41     69.95 o 
  -1  -2   3     1173.91     1309.71     64.58 o 
   0  -2   3     3836.40     4447.90     90.60 o 
   1  -2   3     2212.40     2404.03     56.82 o 
   2  -2   3     2792.38     3087.43     68.69 o 
   3  -2   3    11234.04    11200.73    459.62 o 
   4  -2   3     3645.58     3318.00    185.65 o 
   5  -2   3      300.53      259.48     20.64 o 
   6  -2   3     2383.13     2264.71    133.42 o 
   7  -2   3     2475.14     2888.08    163.99 o 
   8  -2   3     1042.48     1027.68    108.52 o 
   9  -2   3        5.53        2.02     37.25 o 
  -9  -1   3     1052.46     1150.37    130.59 o 
  -8  -1   3      954.71      956.42    113.58 o 
  -7  -1   3        6.46       -9.31     23.08 o 
  -6  -1   3     1494.85     1622.51    123.10 o 
  -5  -1   3     3984.24     3814.93    164.80 o 
  -4  -1   3        6.59        8.26     11.44 o 
  -3  -1   3     8250.99     8122.82    118.12 o 
  -2  -1   3     4357.59     4657.36    128.76 o 
   0  -1   3      692.85      807.41     42.11 o 
   1  -1   3    12918.75    13944.76    184.64 o 
   2  -1   3      733.90      684.76     21.82 o 
   3  -1   3    13625.14    14539.51    193.76 o 
   4  -1   3     7122.22     6994.69    156.84 o 
   5  -1   3      678.17      630.70     29.43 o 
   6  -1   3      456.64      437.81     46.67 o 
   7  -1   3     1618.95     1572.89     82.20 o 
   8  -1   3     3015.27     2592.69    168.24 o 
   9  -1   3      231.33      226.35     58.11 o 
  -9   0   3      751.21      658.60    101.03 o 
  -8   0   3     1270.09     1705.31    144.56 o 
  -7   0   3      100.68       71.67     38.67 o 
  -6   0   3      438.67      340.54     56.08 o 
  -5   0   3     6305.81     6321.02    120.71 o 
  -4   0   3     4919.72     4621.64     93.38 o 
  -3   0   3     1326.47     1262.73     44.95 o 
  -2   0   3     3545.89     3589.63     71.33 o 
  -1   0   3     6267.40     6347.09     83.65 o 
   0   0   3     2099.91     1975.39     49.80 o 
   1   0   3     3104.04     2906.30     71.67 o 
   2   0   3     9702.05     9936.53    117.08 o 
   3   0   3     5224.34     5403.77     98.07 o 
   4   0   3      386.87      409.74     31.85 o 
   5   0   3     3655.13     3840.90    107.33 o 
   6   0   3      455.66      464.49     42.23 o 
   7   0   3       22.19        7.61     18.43 o 
   8   0   3      691.56      647.26     88.07 o 
   9   0   3      845.93      827.45    107.10 o 
  -9   1   3       46.73       40.49     33.20 o 
  -8   1   3      477.49      550.89     83.21 o 
  -7   1   3     1575.02     1740.74    128.16 o 
  -6   1   3     1896.81     1837.39     73.52 o 
  -5   1   3     1099.86      979.96     58.11 o 
  -4   1   3     2607.33     2487.78     73.94 o 
  -3   1   3     1926.22     1660.87     52.98 o 
  -2   1   3     2971.34     2700.36     58.75 o 
  -1   1   3     1588.17     1409.45     34.34 o 
   0   1   3      182.35      130.79     20.25 o 
   1   1   3      713.03      644.51     25.00 o 
   2   1   3    22115.36    24025.74    167.13 o 
   3   1   3     7523.28     7747.88    181.39 o 
   4   1   3     1852.46     1948.09     71.18 o 
   5   1   3      929.11      983.18     58.32 o 
   6   1   3      744.62      837.00     59.77 o 
   7   1   3      566.81      649.48     64.79 o 
   8   1   3      139.63      149.98     35.00 o 
  -9   2   3      431.33      397.43     76.93 o 
  -8   2   3        5.17       -9.72     35.03 o 
  -7   2   3     2927.89     2667.40    153.67 o 
  -6   2   3     1698.23     1739.56     74.88 o 
  -5   2   3      245.93      273.62     30.77 o 
  -4   2   3      980.91      938.11     47.24 o 
  -3   2   3    19333.77    20169.32    269.07 o 
  -2   2   3     1087.86     1074.03     37.52 o 
  -1   2   3       16.66        1.62     12.35 o 
   0   2   3     3947.48     4069.63    110.34 o 
   1   2   3     3237.17     3031.18     57.35 o 
   2   2   3     4488.44     4587.46    127.52 o 
   3   2   3    10505.73    10279.46    628.37 o 
   4   2   3     1582.26     1615.93     69.22 o 
   5   2   3      797.03      788.38     59.62 o 
   6   2   3     1251.41     1218.98     73.83 o 
   7   2   3     1056.68     1165.87     83.82 o 
   8   2   3      221.24      239.65     43.22 o 
  -9   3   3     1352.26     1413.16    133.22 o 
  -8   3   3      591.27      540.16     80.78 o 
  -7   3   3       23.96       -3.67     18.73 o 
  -6   3   3     2635.31     2691.83     96.60 o 
  -5   3   3     1340.79     1418.95     64.99 o 
  -4   3   3      559.54      538.22     37.36 o 
  -3   3   3     5616.47     5921.90    106.77 o 
  -2   3   3    23374.26    24384.43    345.90 o 
  -1   3   3       83.78       70.86     22.07 o 
   0   3   3      538.20      448.45     43.93 o 
   1   3   3    12768.44    13095.18    158.83 o 
   2   3   3     1987.70     1971.25     50.90 o 
   3   3   3     1856.66     1919.72     72.01 o 
   4   3   3     1949.73     1918.78     79.72 o 
   5   3   3      751.88      685.53     54.97 o 
   6   3   3       23.53       -9.02     18.50 o 
   7   3   3      882.61      761.41     78.66 o 
  -9   4   3      607.08      669.13     90.50 o 
  -8   4   3      879.92      898.11     95.76 o 
  -7   4   3        2.07       15.01     26.83 o 
  -6   4   3       91.31       63.59     23.46 o 
  -5   4   3     1800.14     1872.31     77.04 o 
  -4   4   3      762.77      752.34     44.98 o 
  -3   4   3     1016.12     1001.49     44.82 o 
  -2   4   3     9935.09     9930.01    117.95 o 
  -1   4   3     8636.58     8054.63    201.45 o 
   0   4   3      105.31       98.91     12.29 o 
   1   4   3     4505.84     4500.49     75.07 o 
   2   4   3      927.22      879.37     36.56 o 
   3   4   3        2.73       13.30     15.85 o 
   4   4   3     2472.22     2427.24    202.66 o 
   5   4   3     3046.99     3079.10    118.84 o 
   6   4   3      534.60      470.40     51.66 o 
   7   4   3      145.37      113.38     45.65 o 
  -9   5   3      107.72       61.35     44.34 o 
  -8   5   3     1484.59     1568.51     91.47 o 
  -7   5   3     1563.29     1527.48     85.42 o 
  -6   5   3     1843.88     2027.71    171.99 o 
  -5   5   3      426.86      403.09     57.70 o 
  -4   5   3     2570.33     2645.90     85.08 o 
  -3   5   3      215.83      192.13     43.53 o 
  -2   5   3        8.31       14.37     18.63 o 
  -1   5   3     9375.21     9600.04    163.06 o 
   0   5   3     1631.45     1566.00     71.77 o 
   1   5   3        3.32       -0.68     11.47 o 
   2   5   3     3696.39     3409.82    129.27 o 
   3   5   3     1393.00     1357.28    102.85 o 
   4   5   3       10.16       -9.79     16.11 o 
   5   5   3      594.77      703.54     92.32 o 
   6   5   3      399.08      439.54     75.31 o 
  -8   6   3      900.31      864.70    103.05 o 
  -7   6   3     2540.99     2458.46    162.17 o 
  -6   6   3     2688.13     2596.74    163.79 o 
  -5   6   3       14.64       23.49     27.13 o 
  -4   6   3      541.29      637.14     77.95 o 
  -3   6   3     2954.26     3064.42    155.89 o 
  -2   6   3      157.15      175.16     26.42 o 
  -1   6   3     1972.42     1918.34     78.92 o 
   0   6   3     3332.29     3418.96    210.35 o 
   1   6   3        4.02       -8.69     15.59 o 
   2   6   3     1507.55     1423.89    109.73 o 
   3   6   3     3449.18     3595.47    179.99 o 
   4   6   3      713.22      714.88     88.68 o 
   5   6   3        7.55       11.54     29.56 o 
  -8   7   3        1.51        6.48     39.07 o 
  -7   7   3     1145.98      887.98    106.90 o 
  -6   7   3      980.43      877.05    100.62 o 
  -5   7   3      445.45      391.15     68.43 o 
  -4   7   3      231.14      216.63     51.22 o 
  -3   7   3     2365.09     2517.81    161.46 o 
  -2   7   3     2118.13     2144.63     90.83 o 
  -1   7   3       43.33       48.87     21.36 o 
   0   7   3     1556.12     1669.82     80.77 o 
   1   7   3     1199.30     1227.95     70.41 o 
   2   7   3       51.42       16.80     22.68 o 
   3   7   3      478.28      458.77     70.66 o 
   4   7   3      954.37     1127.09    119.65 o 
  -7   8   3       94.08       90.90     51.42 o 
  -6   8   3      394.61      394.19     72.89 o 
  -5   8   3     1407.27     1346.76    127.35 o 
  -4   8   3      169.37      199.62     54.06 o 
  -3   8   3     1363.75     1225.69    115.20 o 
  -2   8   3     2411.19     2460.02    102.65 o 
  -1   8   3      718.57      644.08     55.54 o 
   0   8   3        2.35        4.40     16.08 o 
   1   8   3     1669.87     1412.76    116.41 o 
   2   8   3      884.95     1012.50    105.68 o 
   3   8   3       16.54       -9.92     26.93 o 
  -5   9   3      999.26      852.76    110.95 o 
  -4   9   3     1324.52     1230.55    126.33 o 
  -3   9   3       52.82       20.45     38.26 o 
  -2   9   3      899.78      754.56     94.35 o 
  -1   9   3     2202.41     2046.61    252.06 o 
   0   9   3        1.63      -18.02     30.17 o 
   1   9   3      178.26      160.35     46.77 o 
   0 -10   4      488.80      471.93     73.70 o 
   1 -10   4      800.27      858.83     97.99 o 
   2 -10   4       33.09       39.28     41.10 o 
   3 -10   4      572.81      594.62     93.54 o 
   4 -10   4     1822.41     1710.37    152.45 o 
   5 -10   4      877.31     1000.55    120.46 o 
  -2  -9   4      967.49     1033.55    108.52 o 
  -1  -9   4     1031.22      469.50     70.86 o 
   0  -9   4       71.90       31.99     33.81 o 
   1  -9   4     1096.82     1128.51    107.30 o 
   2  -9   4      966.32     1002.37    106.90 o 
   3  -9   4       30.36       27.74     28.14 o 
   4  -9   4     1016.23     1038.82    112.57 o 
   5  -9   4      726.02      701.72     96.98 o 
   6  -9   4      526.42      532.87     86.65 o 
  -4  -8   4      574.51      583.36     64.10 o 
  -3  -8   4       15.05      -25.87     23.98 o 
  -2  -8   4     1005.28      895.29     66.92 o 
  -1  -8   4     2962.37     3004.56     91.33 o 
   0  -8   4      440.16      436.72     45.47 o 
   1  -8   4      428.72      431.33     78.76 o 
   2  -8   4     3115.95     3222.09    115.86 o 
   3  -8   4      718.82      798.59     61.65 o 
   4  -8   4       42.82       31.48     22.19 o 
   5  -8   4     2440.87     2523.77    116.52 o 
   6  -8   4     1516.77     1553.48     92.71 o 
   7  -8   4      104.18       88.19     29.83 o 
  -5  -7   4       61.97       76.30     33.07 o 
  -4  -7   4      310.64      310.81     46.16 o 
  -3  -7   4      319.76      393.14     62.46 o 
  -2  -7   4      514.45      534.18     49.60 o 
  -1  -7   4     2188.63     2213.61     96.56 o 
   0  -7   4     3989.05     4109.56     96.26 o 
   1  -7   4      120.16       92.73     43.73 o 
   2  -7   4     2245.47     2599.22    118.44 o 
   3  -7   4     2121.36     1965.31     85.68 o 
   4  -7   4      884.70      782.64     81.29 o 
   5  -7   4      176.54      192.74     35.07 o 
   6  -7   4     1810.52     1950.74     99.25 o 
   7  -7   4      748.23      794.63     69.72 o 
   8  -7   4       49.53       36.32     24.80 o 
  -6  -6   4     1013.38     1029.05     84.95 o 
  -5  -6   4      493.21      510.90     60.54 o 
  -4  -6   4      687.80      690.50     61.92 o 
  -3  -6   4      864.98      891.35     64.19 o 
  -2  -6   4     1711.34     1741.20     63.62 o 
  -1  -6   4      234.64      212.10     23.27 o 
   0  -6   4     3512.29     3733.20     85.34 o 
   1  -6   4     2269.29     2362.59     64.95 o 
   2  -6   4      206.30      185.57     26.88 o 
   3  -6   4     1853.00     1892.20     79.89 o 
   4  -6   4     1041.30      961.70     63.77 o 
   5  -6   4      369.82      448.05     50.11 o 
   6  -6   4     1545.81     1420.17     83.72 o 
   7  -6   4     2698.16     3002.68    125.76 o 
   8  -6   4     1106.38      943.86    108.72 o 
  -7  -5   4      153.17      117.83     50.21 o 
  -6  -5   4     1504.70     1639.78     99.49 o 
  -5  -5   4      968.56      929.45     71.76 o 
  -4  -5   4       48.01       42.24     23.10 o 
  -3  -5   4      871.09      877.09     60.31 o 
  -2  -5   4     4392.91     4539.26     94.74 o 
  -1  -5   4        4.82       -2.07     10.05 o 
   0  -5   4     2611.27     2680.19     66.62 o 
   1  -5   4     8752.45     8838.46    114.88 o 
   2  -5   4     1744.33     1827.62     72.68 o 
   3  -5   4      697.13      751.77     47.96 o 
   4  -5   4     4044.54     4203.53    118.60 o 
   5  -5   4     2021.26     2042.70     86.99 o 
   6  -5   4      143.83      133.88     28.83 o 
   7  -5   4     1973.15     1994.11     95.36 o 
   8  -5   4     1114.34     1431.59    130.79 o 
   9  -5   4      179.59      199.02     61.55 o 
  -7  -4   4      129.66       77.74     50.61 o 
  -6  -4   4      998.35      959.86    106.90 o 
  -5  -4   4     3112.08     3210.11    125.37 o 
  -4  -4   4     1621.94     1673.54     85.09 o 
  -3  -4   4       19.72        2.37     13.56 o 
  -2  -4   4      711.27      706.64     69.24 o 
  -1  -4   4     4727.57     4912.22     87.62 o 
   0  -4   4        3.95       -4.03     10.49 o 
   1  -4   4     1551.24     1489.85     58.62 o 
   2  -4   4    12233.74    12705.61    175.26 o 
   3  -4   4      838.65     1005.14     52.01 o 
   4  -4   4     1152.85     1168.87     59.33 o 
   5  -4   4     2148.27     2210.78     85.44 o 
   6  -4   4     2785.14     3159.97    107.55 o 
   7  -4   4       68.13       74.91     36.65 o 
   8  -4   4     1003.14     1045.50    108.92 o 
   9  -4   4      662.52      669.73     94.35 o 
  -8  -3   4      565.64      680.87    103.46 o 
  -7  -3   4     1122.06     1139.03    121.27 o 
  -6  -3   4      123.83      116.82     47.17 o 
  -5  -3   4     1403.68     1473.50    117.02 o 
  -4  -3   4     1564.21     1497.26     74.05 o 
  -3  -3   4      642.90      645.08     45.08 o 
  -2  -3   4     1174.01     1077.30     52.23 o 
  -1  -3   4    17441.43    17924.90    289.52 o 
   0  -3   4     4431.70     4771.76    210.56 o 
   1  -3   4      195.99      189.91     20.02 o 
   2  -3   4     4719.02     4929.07    105.68 o 
   3  -3   4    10712.04    11240.23    162.19 o 
   4  -3   4        3.35       -7.62     10.30 o 
   5  -3   4      411.03      365.77     33.86 o 
   6  -3   4     2651.88     2698.81     94.42 o 
   7  -3   4      187.10      168.85     44.54 o 
   8  -3   4      687.06      636.94     86.45 o 
   9  -3   4     1025.07     1044.08    118.03 o 
  -8  -2   4       92.46       55.07     48.39 o 
  -7  -2   4     2128.99     2305.80    168.24 o 
  -6  -2   4     1407.39     1285.41    113.17 o 
  -5  -2   4       11.35       13.56     29.56 o 
  -4  -2   4     5620.64     5604.40    112.35 o 
  -3  -2   4     6730.79     6796.75    199.22 o 
  -2  -2   4     1314.94     1378.95     79.77 o 
  -1  -2   4      478.09      451.89     42.31 o 
   0  -2   4    39699.52    41652.48    410.79 o 
   1  -2   4       12.63       15.44     13.67 o 
   2  -2   4      986.01      875.44    114.59 o 
   3  -2   4     6477.96     6140.06    359.22 o 
   4  -2   4     7078.26     7101.34    302.33 o 
   5  -2   4       17.04        8.57      9.91 o 
   6  -2   4     3147.54     3049.64    154.48 o 
   7  -2   4     2067.77     2038.96    139.70 o 
   8  -2   4      641.80      541.58     81.79 o 
   9  -2   4      313.03      298.63     70.86 o 
  -9  -1   4      581.31      590.17    100.42 o 
  -8  -1   4      246.77      180.19     52.64 o 
  -7  -1   4      621.23      714.07     92.52 o 
  -6  -1   4     1839.83     1782.85    127.75 o 
  -5  -1   4     1606.83     1408.39    196.99 o 
  -4  -1   4     2038.06     2097.83     68.78 o 
  -3  -1   4     9553.59     9221.13    137.22 o 
  -2  -1   4    12087.18    12661.58    228.37 o 
  -1  -1   4       38.24       35.03     19.64 o 
   0  -1   4     4977.34     5405.65    118.64 o 
   1  -1   4     7613.60     7569.53    140.10 o 
   2  -1   4      121.20       85.03     18.83 o 
   3  -1   4      218.18      173.67     25.41 o 
   4  -1   4    10832.00    11049.31    153.70 o 
   5  -1   4      444.36      494.30     42.62 o 
   6  -1   4      869.56      793.20     51.98 o 
   7  -1   4     2784.16     2773.49    162.78 o 
   8  -1   4     1512.58     1421.46    128.56 o 
   9  -1   4        0.13      -19.64     27.13 o 
  -9   0   4      760.67      777.85    108.11 o 
  -8   0   4      706.94      845.27    101.84 o 
  -7   0   4      169.34      168.65     49.40 o 
  -6   0   4      461.86      511.41     71.27 o 
  -5   0   4     5212.56     4954.92    111.62 o 
  -4   0   4     3530.88     3409.82    197.30 o 
  -3   0   4     6444.50     6545.68    153.67 o 
  -2   0   4     3502.44     3180.36     80.38 o 
  -1   0   4     8192.64     8070.37    153.57 o 
   0   0   4     1895.89     1804.52     54.87 o 
   1   0   4     3367.60     3100.86     80.38 o 
   2   0   4    11868.05    11963.59    135.06 o 
   3   0   4     1686.20     1691.34     55.74 o 
   4   0   4     2591.27     2566.20     78.01 o 
   5   0   4     3741.83     3908.18    108.19 o 
   6   0   4     1966.04     1951.16    171.99 o 
   7   0   4      158.81      140.77     37.45 o 
   8   0   4     1259.66     1091.46    114.19 o 
  -9   1   4      167.56      106.09     45.15 o 
  -8   1   4     1072.75     1114.54    112.97 o 
  -7   1   4     3803.81     3959.49    196.79 o 
  -6   1   4        4.52       -6.44     15.09 o 
  -5   1   4     3853.55     4041.16    260.67 o 
  -4   1   4     5415.86     5431.16    163.59 o 
  -3   1   4      468.83      435.88     29.33 o 
  -2   1   4    13772.53    13880.78    235.06 o 
  -1   1   4     6090.86     5698.36    120.26 o 
   0   1   4     4811.70     4286.79    314.42 o 
   1   1   4      383.07      340.95     20.39 o 
   2   1   4    19164.91    20103.37    287.37 o 
   3   1   4     5796.74     5789.13    111.48 o 
   4   1   4      479.81      464.34     87.87 o 
   5   1   4     1667.96     1558.25     72.89 o 
   6   1   4     6360.10     6559.79    291.74 o 
   7   1   4      294.01      274.26     38.55 o 
   8   1   4      470.24      502.21     56.76 o 
  -9   2   4       97.77       16.60     31.18 o 
  -8   2   4      196.97      231.01     52.64 o 
  -7   2   4     1243.92     1421.87    115.40 o 
  -6   2   4     1815.40     1692.29     75.09 o 
  -5   2   4       20.29       18.25     13.92 o 
  -4   2   4     2648.56     2644.03     79.80 o 
  -3   2   4     3049.42     2906.65     75.55 o 
  -2   2   4    13277.12    14208.88    494.71 o 
  -1   2   4     2111.64     1728.59     80.78 o 
   0   2   4     4133.27     3609.44    110.75 o 
   1   2   4       24.76       46.71     10.22 o 
   2   2   4      812.70      789.44     39.81 o 
   3   2   4     5597.39     5245.87    194.02 o 
   4   2   4     2054.79     2097.92     79.29 o 
   5   2   4      697.14      717.93     52.11 o 
   6   2   4     2715.03     2975.54    305.31 o 
   7   2   4     1328.96     1353.15     89.69 o 
   8   2   4      108.44       93.21     33.17 o 
  -9   3   4      524.98      532.87     87.26 o 
  -8   3   4       45.56       42.31     31.58 o 
  -7   3   4     1989.69     1989.82    133.93 o 
  -6   3   4     5270.39     5376.34    179.48 o 
  -5   3   4     2945.88     2891.59    139.19 o 
  -4   3   4     4229.42     4190.22    158.12 o 
  -3   3   4     5375.87     5357.68    229.69 o 
  -2   3   4     3347.02     3085.22     60.72 o 
  -1   3   4       27.36       38.67     20.04 o 
   0   3   4      834.09      829.88     61.95 o 
   1   3   4     6341.48     5993.82    135.85 o 
   2   3   4       71.45       90.88     13.03 o 
   3   3   4      410.64      377.90     33.52 o 
   4   3   4     3254.72     3335.05    104.66 o 
   5   3   4      575.96      552.98     48.24 o 
   6   3   4       85.83      113.19     29.47 o 
   7   3   4     1210.90     1394.04    142.13 o 
  -9   4   4      577.72      706.18     94.95 o 
  -8   4   4      257.15      285.26     55.68 o 
  -7   4   4       13.50        1.78     21.25 o 
  -6   4   4     5124.76     5280.57    171.58 o 
  -5   4   4     3815.22     3910.94    231.21 o 
  -4   4   4        6.44        9.64     12.91 o 
  -3   4   4     7445.29     7539.37    301.56 o 
  -2   4   4     4502.71     4407.13    161.56 o 
  -1   4   4     1075.74     1143.29     82.40 o 
   0   4   4      294.72      335.47     44.54 o 
   1   4   4     4173.18     4122.88     71.21 o 
   2   4   4     1338.65     1258.60     43.45 o 
   3   4   4       34.87       37.03     17.40 o 
   4   4   4     3130.19     3249.56    110.03 o 
   5   4   4     2984.91     3178.67    118.69 o 
   6   4   4       17.35       22.28     20.57 o 
   7   4   4      211.99      226.26     43.30 o 
  -8   5   4      932.60      975.24    105.89 o 
  -7   5   4     1179.51     1018.17    100.82 o 
  -6   5   4     1032.69      871.79     91.31 o 
  -5   5   4     5583.03     5378.73    211.77 o 
  -4   5   4      891.82      909.45     87.46 o 
  -3   5   4       28.51       13.97     23.28 o 
  -2   5   4     2796.55     2876.94    140.51 o 
  -1   5   4     5499.17     5137.40    182.42 o 
   0   5   4       51.04       37.23     15.48 o 
   1   5   4     1072.07     1057.56     57.15 o 
   2   5   4     3976.07     3672.60    166.42 o 
   3   5   4      438.62      398.03     62.36 o 
   4   5   4     1034.41      951.15     95.56 o 
   5   5   4     1120.19     1380.36    125.12 o 
   6   5   4     1903.66     1685.27    144.15 o 
  -8   6   4     1341.07     1303.03    124.92 o 
  -7   6   4     2164.12     2184.13    157.72 o 
  -6   6   4     1246.84     1201.39    111.76 o 
  -5   6   4     1802.18     1554.88    123.50 o 
  -4   6   4      928.96     1046.91     99.61 o 
  -3   6   4     1669.67     1656.52    119.86 o 
  -2   6   4     1100.59     1166.77     97.79 o 
  -1   6   4     3006.47     2950.21    101.31 o 
   0   6   4     3375.10     3347.27    141.82 o 
   1   6   4      169.18      158.29     26.70 o 
   2   6   4     1343.53     1278.33    105.68 o 
   3   6   4      897.36      882.92     91.92 o 
   4   6   4      133.12      148.20     43.73 o 
   5   6   4      657.55      634.30     95.16 o 
  -8   7   4      115.75      114.59     52.64 o 
  -7   7   4     1985.50     1802.69    150.43 o 
  -6   7   4      909.94      895.68    106.29 o 
  -5   7   4      168.94      153.67     52.03 o 
  -4   7   4     2374.06     2173.40    151.03 o 
  -3   7   4     3541.24     3746.10    189.70 o 
  -2   7   4      523.52      537.24     59.22 o 
  -1   7   4      605.22      607.48     64.99 o 
   0   7   4     3339.02     3721.49    147.49 o 
   1   7   4     3678.23     3552.14    180.80 o 
   2   7   4       31.44       30.17     26.52 o 
   3   7   4      711.99      572.15     80.98 o 
   4   7   4      470.00      476.99     80.98 o 
  -7   8   4      538.73      475.58     88.27 o 
  -6   8   4     1045.71      981.52    114.79 o 
  -5   8   4     1167.45     1141.46    120.06 o 
  -4   8   4      362.84      335.88     67.22 o 
  -3   8   4     1163.39     1261.72    120.46 o 
  -2   8   4     1472.20     1617.08    159.23 o 
  -1   8   4      220.54      209.43     36.43 o 
   0   8   4     2790.33     2822.34    116.31 o 
   1   8   4     3848.43     3732.53    197.60 o 
   2   8   4      527.31      450.07     72.28 o 
  -5   9   4     1179.24     1275.29    134.03 o 
  -4   9   4     1478.20     1519.45    144.15 o 
  -3   9   4        5.90       17.21     39.48 o 
  -2   9   4      567.98      709.82     96.78 o 
  -1   9   4      330.19      297.82     67.22 o 
   0   9   4       42.19       14.98     27.94 o 
   0 -10   5      647.53      592.60     82.60 o 
   1 -10   5      135.64      133.42     45.76 o 
   2 -10   5       16.81      -10.93     28.55 o 
   3 -10   5     1570.26     1650.04    142.33 o 
   4 -10   5     3389.33     3667.34    218.25 o 
  -2  -9   5      837.64      875.63    102.04 o 
  -1  -9   5       40.55       22.07     35.23 o 
   0  -9   5      411.19      345.86     44.42 o 
   1  -9   5      981.79      966.39     69.53 o 
   2  -9   5      514.06      468.94     48.89 o 
   3  -9   5       75.87       56.15     25.59 o 
   4  -9   5     2475.89     2642.66    122.53 o 
   5  -9   5      973.02     1145.26    127.75 o 
   6  -9   5       10.14        4.88     24.07 o 
  -4  -8   5      333.69      360.25     55.18 o 
  -3  -8   5       20.83       19.27     23.92 o 
  -2  -8   5     1300.89     1249.00     80.38 o 
  -1  -8   5     2167.29     2160.95     79.25 o 
   0  -8   5       57.01       39.73     20.84 o 
   1  -8   5      427.15      438.58     44.09 o 
   2  -8   5     2245.46     2247.42     98.27 o 
   3  -8   5      428.18      396.99     45.30 o 
   4  -8   5      324.72      335.08     42.22 o 
   5  -8   5     2178.23     2313.94    171.99 o 
   6  -8   5      473.12      553.89    113.98 o 
   7  -8   5       93.97       84.28     30.99 o 
  -5  -7   5      320.04      302.21     48.66 o 
  -4  -7   5     1150.86     1181.28     85.68 o 
  -3  -7   5      539.79      471.50     51.67 o 
  -2  -7   5     1650.87     1622.26     86.74 o 
  -1  -7   5     1487.59     1566.80     63.96 o 
   0  -7   5     3968.85     4060.68     97.93 o 
   1  -7   5       48.75       40.18     19.08 o 
   2  -7   5     2660.88     2595.30     98.87 o 
   3  -7   5     2044.88     2216.40     93.99 o 
   4  -7   5      219.08      178.32     33.22 o 
   5  -7   5     1927.88     1955.07     97.12 o 
   6  -7   5     2161.37     2412.11    113.30 o 
   7  -7   5      338.44      328.49     45.67 o 
   8  -7   5      111.70      127.94     35.20 o 
  -6  -6   5      398.21      409.78     85.64 o 
  -5  -6   5        0.02       -5.63     20.67 o 
  -4  -6   5     1199.66     1155.99     79.37 o 
  -3  -6   5     1644.26     1705.81     89.59 o 
  -2  -6   5      620.41      570.00     49.96 o 
  -1  -6   5      945.77      961.81     61.72 o 
   0  -6   5     5472.13     5730.90    187.90 o 
   1  -6   5     1078.66     1045.59     65.50 o 
   2  -6   5     1930.87     1905.09     81.00 o 
   3  -6   5     2599.47     2886.72    101.50 o 
   4  -6   5     2143.88     2126.95     90.52 o 
   5  -6   5      362.74      383.23     44.73 o 
   6  -6   5     2345.11     2245.12    101.89 o 
   7  -6   5     2738.77     2901.10    122.83 o 
   8  -6   5      121.80      141.32     46.77 o 
  -6  -5   5     1519.08     1655.10    146.58 o 
  -5  -5   5     1154.45     1083.76    110.54 o 
  -4  -5   5        3.34       -6.33     18.25 o 
  -3  -5   5      899.58      937.35     63.34 o 
  -2  -5   5     3879.74     3834.49    249.73 o 
  -1  -5   5      100.85       89.04     17.03 o 
   0  -5   5      192.57      206.38     26.83 o 
   1  -5   5     6798.33     6893.99    139.27 o 
   2  -5   5      429.62      437.09     86.75 o 
   3  -5   5     3812.08     3911.35    130.28 o 
   4  -5   5     1016.81     1021.29     59.84 o 
   5  -5   5      970.66      996.35     61.27 o 
   6  -5   5      319.14      293.97     37.96 o 
   7  -5   5     1193.56     1215.33     76.41 o 
   8  -5   5      821.43      922.40    104.67 o 
   9  -5   5       36.04       39.07     34.82 o 
  -7  -4   5        2.10        4.25     31.38 o 
  -6  -4   5     1995.54     2093.02    158.73 o 
  -5  -4   5     1461.03     1405.87    122.08 o 
  -4  -4   5      436.84      378.80     61.95 o 
  -3  -4   5      217.09      273.12     53.25 o 
  -2  -4   5     6250.81     6657.46    203.27 o 
  -1  -4   5    16829.55    18641.61    331.43 o 
   0  -4   5     1490.07     1576.45     62.09 o 
   1  -4   5    10780.73    11967.75    747.17 o 
   2  -4   5     9306.50     9770.83    253.38 o 
   3  -4   5     1632.98     1691.99    128.36 o 
   4  -4   5      925.38      822.84     79.97 o 
   5  -4   5     2837.87     3087.31    278.48 o 
   6  -4   5     1058.64     1026.31     62.96 o 
   7  -4   5      274.06      279.60     58.11 o 
   8  -4   5     2032.40     2003.74    152.05 o 
   9  -4   5      344.35      364.02     71.27 o 
  -8  -3   5      838.16      900.74    122.49 o 
  -7  -3   5      289.88      249.43     60.33 o 
  -6  -3   5       67.34       32.80     38.67 o 
  -5  -3   5     1006.48     1038.01    100.22 o 
  -4  -3   5      168.75      132.21     37.45 o 
  -3  -3   5      919.36      779.87     72.68 o 
  -2  -3   5     5006.86     5076.46    166.02 o 
  -1  -3   5     8908.26     9663.77    217.64 o 
   0  -3   5     2032.19     2045.85     95.36 o 
   1  -3   5     2533.85     2657.61     72.62 o 
   2  -3   5    11528.82    11436.50    230.40 o 
   3  -3   5     2740.28     2500.58    181.29 o 
   4  -3   5        1.04        5.10      7.21 o 
   5  -3   5     2587.92     2693.67     90.37 o 
   6  -3   5     1594.66     1623.42     73.82 o 
   7  -3   5       90.94       54.06     31.99 o 
   8  -3   5      434.88      563.04     82.00 o 
   9  -3   5     1788.91     2057.19    166.62 o 
  -8  -2   5      271.32      306.73     76.93 o 
  -7  -2   5     1613.28     1737.91    142.94 o 
  -6  -2   5      779.55      736.95     90.30 o 
  -5  -2   5       23.64       11.14     27.94 o 
  -4  -2   5      795.27      733.57     62.15 o 
  -3  -2   5     3096.75     3060.77    135.04 o 
  -2  -2   5     1395.31     1435.23     83.41 o 
  -1  -2   5     4121.84     4081.17    128.36 o 
   0  -2   5     3452.39     3481.28    109.33 o 
   1  -2   5      314.05      256.11     31.79 o 
   2  -2   5     5020.80     5315.15    143.95 o 
   3  -2   5     4049.86     3868.80     75.54 o 
   4  -2   5     3031.48     2963.12     74.14 o 
   5  -2   5      523.25      518.62     36.50 o 
   6  -2   5     1906.26     1908.78    125.12 o 
   7  -2   5     1076.21     1081.54    102.24 o 
   8  -2   5        0.48      -11.54     24.70 o 
   9  -2   5      684.70      621.95     94.35 o 
  -8  -1   5       30.03       33.20     42.92 o 
  -7  -1   5     2849.41     3213.23    191.53 o 
  -6  -1   5     1089.18      925.03     93.94 o 
  -5  -1   5      888.64      821.01     47.75 o 
  -4  -1   5     4628.81     4707.02    110.99 o 
  -3  -1   5     5247.99     5240.46    109.94 o 
  -2  -1   5    16790.94    17098.67    276.36 o 
  -1  -1   5     1042.24     1125.27     61.35 o 
   0  -1   5     8319.66     8594.79    162.78 o 
   1  -1   5      912.43      828.06     50.21 o 
   2  -1   5        2.33       12.75     15.99 o 
   3  -1   5     6356.55     6347.13    107.62 o 
   4  -1   5     4554.42     4429.89    135.34 o 
   5  -1   5      878.30      828.23     47.96 o 
   6  -1   5     1310.47     1265.34     65.69 o 
   7  -1   5     2093.92     1969.52    137.67 o 
   8  -1   5      382.21      340.54     66.20 o 
   9  -1   5       38.41       48.19     37.45 o 
  -9   0   5     1413.97     1772.12    159.94 o 
  -8   0   5      397.50      355.32     69.04 o 
  -7   0   5      137.99      117.02     42.31 o 
  -6   0   5     1777.28     1997.26    131.80 o 
  -5   0   5     1520.93     1414.89     62.85 o 
  -4   0   5        0.47       11.84     11.88 o 
  -3   0   5     2943.51     2910.09     81.31 o 
  -2   0   5     2888.29     2761.79     71.17 o 
  -1   0   5      663.87      660.02     41.71 o 
   0   0   5     9180.46     9648.18    153.06 o 
   1   0   5     4786.51     4872.17    110.54 o 
   2   0   5     3974.42     3751.36    108.52 o 
   3   0   5     1195.62     1167.69     48.81 o 
   4   0   5     5082.56     4916.28    111.78 o 
   5   0   5     3425.81     3662.21    198.81 o 
   6   0   5        4.52        9.34     15.01 o 
   7   0   5     1364.37     1587.02     85.22 o 
   8   0   5      274.87      311.99     64.58 o 
  -9   1   5      387.31      399.05     78.15 o 
  -8   1   5     2596.54     2677.32    174.52 o 
  -7   1   5      298.86      304.09     60.94 o 
  -6   1   5      375.43      344.90     36.64 o 
  -5   1   5     3345.34     3409.73    100.14 o 
  -4   1   5     3186.46     2957.36    126.94 o 
  -3   1   5      171.46      146.06     19.52 o 
  -2   1   5     8502.67     8396.28    121.61 o 
  -1   1   5     7171.75     7135.25     99.25 o 
   0   1   5      205.97      187.97     19.84 o 
   1   1   5     3525.48     3332.76    177.35 o 
   2   1   5     2545.81     2404.05     52.85 o 
   3   1   5      907.85      895.16     35.44 o 
   4   1   5     2032.22     2003.68    100.93 o 
   5   1   5     4736.76     4769.08    126.13 o 
   6   1   5     1696.87     1665.76     94.95 o 
   7   1   5      413.33      387.97     45.70 o 
   8   1   5      315.00      369.37     49.08 o 
  -9   2   5       47.17       64.79     45.15 o 
  -8   2   5      946.50      933.13    102.24 o 
  -7   2   5     2916.64     2570.22    154.27 o 
  -6   2   5     1248.80     1274.48     92.93 o 
  -5   2   5      185.98      195.19     27.06 o 
  -4   2   5     6350.52     6333.77    176.54 o 
  -3   2   5       88.86       37.86     13.12 o 
  -2   2   5     3933.76     3603.07     84.22 o 
  -1   2   5     5556.35     5078.07    150.02 o 
   0   2   5    11133.04    10315.69    208.74 o 
   1   2   5      978.51      993.84     47.38 o 
   2   2   5     2283.64     2118.09     59.08 o 
   3   2   5     3227.03     3221.41     66.25 o 
   4   2   5      112.96       98.43     22.55 o 
   5   2   5     2526.25     2564.76     98.04 o 
   6   2   5      728.75      733.44     60.03 o 
   7   2   5      122.10       99.02     33.10 o 
   8   2   5      208.31      175.88     40.59 o 
  -9   3   5       33.21       27.94     39.07 o 
  -8   3   5       21.05       24.50     28.14 o 
  -7   3   5     5109.60     4901.08    231.61 o 
  -6   3   5     2313.20     2115.08    127.75 o 
  -5   3   5      135.15      102.21     21.75 o 
  -4   3   5     3802.85     3742.23     99.79 o 
  -3   3   5     9373.82    10157.60    188.59 o 
  -2   3   5     1741.54     1770.06     75.11 o 
  -1   3   5     1751.73     1503.46     89.49 o 
   0   3   5     4719.01     4960.45    158.12 o 
   1   3   5     1395.94     1371.86     42.61 o 
   2   3   5      860.05      873.14     34.97 o 
   3   3   5     4897.66     5211.46    119.78 o 
   4   3   5     1280.39     1351.29    127.75 o 
   5   3   5        0.09       -1.08     33.41 o 
   6   3   5     2388.49     2540.13    113.43 o 
   7   3   5     1510.32     1554.29    102.34 o 
  -9   4   5      473.00      540.36     85.44 o 
  -8   4   5      120.25      147.79     47.17 o 
  -7   4   5       84.08       59.12     23.43 o 
  -6   4   5     4685.90     5117.81    141.39 o 
  -5   4   5     1456.36     1515.12     70.57 o 
  -4   4   5       29.05       37.52     16.39 o 
  -3   4   5     2969.49     2968.05    144.35 o 
  -2   4   5     4342.16     4410.57    172.70 o 
  -1   4   5      115.86      116.82     31.18 o 
   0   4   5     3969.90     4128.74    156.70 o 
   1   4   5     2258.52     2228.86     94.14 o 
   2   4   5     2347.58     2388.70     81.96 o 
   3   4   5      538.89      601.10     70.25 o 
   4   4   5     2317.43     2292.04    143.34 o 
   5   4   5       39.32       44.74     28.55 o 
   6   4   5        9.26        7.49     37.66 o 
  -8   5   5      494.96      467.48     77.54 o 
  -7   5   5      235.65      172.90     51.83 o 
  -6   5   5      751.37      493.80     75.52 o 
  -5   5   5     3858.36     3500.92    176.75 o 
  -4   5   5     1008.39      919.97     89.49 o 
  -3   5   5      464.31      427.39     59.32 o 
  -2   5   5     2683.37     2695.74    139.70 o 
  -1   5   5     1298.95     1216.17     91.51 o 
   0   5   5      134.02      114.56     22.69 o 
   1   5   5     4737.93     5004.73    129.79 o 
   2   5   5     2566.50     2516.56    140.71 o 
   3   5   5      164.09      176.95     43.73 o 
   4   5   5     1023.70     1023.02    100.01 o 
   5   5   5     1364.49     1172.64    114.59 o 
   6   5   5      717.41      883.33    112.97 o 
  -8   6   5      527.21      705.57     99.81 o 
  -7   6   5      864.12      762.66     98.80 o 
  -6   6   5       38.23       31.58     37.45 o 
  -5   6   5     1529.13     1471.88    122.49 o 
  -4   6   5     1122.46     1207.06    108.11 o 
  -3   6   5       73.04       32.80     26.93 o 
  -2   6   5     1544.62     1644.57    118.44 o 
  -1   6   5     3516.90     3584.08    117.17 o 
   0   6   5      759.23      722.78     54.83 o 
   1   6   5      896.24      849.61     74.61 o 
   2   6   5     2791.83     2855.28    164.40 o 
   3   6   5      344.62      381.64     68.03 o 
   4   6   5        0.23       14.78     33.41 o 
   5   6   5      731.61      764.08    100.82 o 
  -7   7   5     1201.71     1459.12    139.49 o 
  -6   7   5      265.24      203.88     58.31 o 
  -5   7   5       44.26       49.20     43.33 o 
  -4   7   5     3445.01     3297.04    187.48 o 
  -3   7   5     1927.80     1990.58    144.76 o 
  -2   7   5        1.06       -6.30     17.91 o 
  -1   7   5      239.78      268.70     42.82 o 
   0   7   5     3353.99     3462.66    123.82 o 
   1   7   5       11.63       31.99     29.36 o 
   2   7   5      558.28      465.45     74.30 o 
   3   7   5      216.74      200.03     51.63 o 
  -6   8   5      827.12      979.70    120.46 o 
  -5   8   5       16.01       33.81     37.86 o 
  -4   8   5      497.70      533.88     83.82 o 
  -3   8   5     1785.33     1951.91    152.05 o 
  -2   8   5      842.30      872.58     75.42 o 
  -1   8   5      710.21      739.86    116.52 o 
   0   8   5     2922.04     3026.29    124.46 o 
   1   8   5      673.61      759.63     96.37 o 
   2   8   5        1.25       -7.49     36.44 o 
  -4   9   5      181.86      181.40     61.75 o 
  -3   9   5      250.38      336.89     70.05 o 
  -2   9   5     1087.21     1135.39    120.46 o 
  -1   9   5       12.18       25.23     27.77 o 
   0   9   5      119.93      110.75     50.01 o 
   0 -10   6      410.41      452.50     76.53 o 
   1 -10   6      137.20      142.73     47.98 o 
   2 -10   6      112.66      100.42     40.09 o 
   3 -10   6     1767.95     1938.75    158.32 o 
   4 -10   6      278.36      306.73     68.43 o 
  -2  -9   6      526.51      434.52     50.62 o 
  -1  -9   6        0.09      -19.23     32.19 o 
   0  -9   6     1116.58     1153.56     76.36 o 
   1  -9   6     1226.53     1172.77     77.25 o 
   2  -9   6      574.09      522.74     54.11 o 
   3  -9   6      567.65      614.09     59.23 o 
   4  -9   6      835.60      909.66    115.71 o 
   5  -9   6      301.01      291.94     55.88 o 
   6  -9   6      441.79      424.43     79.57 o 
  -4  -8   6      265.43      248.01     62.96 o 
  -3  -8   6      484.71      477.20     77.74 o 
  -2  -8   6     1744.11     1580.07     89.49 o 
  -1  -8   6       67.05       69.71     21.10 o 
   0  -8   6      658.74      608.54     61.75 o 
   1  -8   6     2663.56     2616.13    108.44 o 
   2  -8   6     1720.99     1938.57     95.20 o 
   3  -8   6      204.43      172.09     47.17 o 
   4  -8   6     1558.38     1586.55     89.64 o 
   5  -8   6     1149.82     1198.10     82.19 o 
   6  -8   6       76.77       57.40     37.96 o 
   7  -8   6      792.28      757.71     71.00 o 
  -5  -7   6     1036.90     1037.20    122.29 o 
  -4  -7   6     1870.87     1898.05    152.45 o 
  -3  -7   6       19.72        4.86     31.99 o 
  -2  -7   6      566.62      556.26     51.72 o 
  -1  -7   6      653.83      668.64     53.11 o 
   0  -7   6     1004.16     1054.46     65.85 o 
   1  -7   6      669.78      633.53     51.23 o 
   2  -7   6     1133.00     1004.54     68.53 o 
   3  -7   6      160.77      169.67     31.98 o 
   4  -7   6      145.94      158.88     31.84 o 
   5  -7   6     2626.49     2786.86    117.22 o 
   6  -7   6     1106.38     1114.02     78.30 o 
   7  -7   6      159.21      148.68     33.57 o 
   8  -7   6      313.66      374.39     52.45 o 
  -6  -6   6       33.74       40.49     37.05 o 
  -5  -6   6      141.40       94.55     43.93 o 
  -4  -6   6     2267.33     2323.62    163.38 o 
  -3  -6   6      761.05      779.87     88.27 o 
  -2  -6   6      219.27      173.10     41.91 o 
  -1  -6   6     4813.46     5016.45    132.32 o 
   0  -6   6     1998.10     2067.48     84.73 o 
   1  -6   6       22.81       15.39     15.45 o 
   2  -6   6     1225.80     1126.48    148.10 o 
   3  -6   6     3903.09     4139.15    233.74 o 
   4  -6   6      955.21      930.86     62.45 o 
   5  -6   6      711.51      729.03     57.35 o 
   6  -6   6     1986.70     2101.04    101.93 o 
   7  -6   6     2438.45     2596.58    116.13 o 
   8  -6   6       47.67       67.62     37.86 o 
  -6  -5   6      973.06     1072.42    119.65 o 
  -5  -5   6       52.27       43.93     42.72 o 
  -4  -5   6      753.83      583.49     83.21 o 
  -3  -5   6     3085.45     3366.69    173.10 o 
  -2  -5   6      318.70      281.82     48.19 o 
  -1  -5   6      449.71      401.68     55.47 o 
   0  -5   6     4406.73     4640.42    119.16 o 
   1  -5   6      541.22      533.94     41.28 o 
   2  -5   6      128.72      124.52     24.12 o 
   3  -5   6     3041.82     2967.85    143.34 o 
   4  -5   6     1323.40     1319.08     77.04 o 
   5  -5   6       76.21       64.20     21.79 o 
   6  -5   6      914.88      873.44     85.24 o 
   7  -5   6     2335.22     2288.27    104.43 o 
   8  -5   6      761.69      622.56     89.89 o 
  -7  -4   6        5.45       10.33     40.49 o 
  -6  -4   6     1342.10     1490.50    134.84 o 
  -5  -4   6      306.66      336.08     64.58 o 
  -4  -4   6       46.38       44.95     36.24 o 
  -3  -4   6     3287.70     3603.57    169.05 o 
  -2  -4   6     5380.63     5453.23    190.72 o 
  -1  -4   6     2062.99     2069.53    111.76 o 
   0  -4   6     2834.16     2777.74    119.25 o 
   1  -4   6    10672.83    10806.12    175.73 o 
   2  -4   6     2575.77     2647.47    138.28 o 
   3  -4   6        5.01        4.37     11.27 o 
   4  -4   6     2245.58     2404.36     88.19 o 
   5  -4   6      981.45      944.60     58.27 o 
   6  -4   6        0.14       -7.26     14.36 o 
   7  -4   6     1745.78     1734.26    134.03 o 
   8  -4   6     1639.31     1692.56    143.34 o 
   9  -4   6        1.45       -0.20     31.38 o 
  -8  -3   6      704.40      759.22    110.95 o 
  -7  -3   6       26.51       26.12     40.90 o 
  -6  -3   6      430.46      497.64     77.34 o 
  -5  -3   6     2818.55     3016.23    170.88 o 
  -4  -3   6      682.06      801.53     83.82 o 
  -3  -3   6      290.90      351.87     52.44 o 
  -2  -3   6     7594.51     7915.74    218.05 o 
  -1  -3   6     2460.21     2524.46    114.79 o 
   0  -3   6       13.41       20.25     17.01 o 
   1  -3   6     5886.64     5977.80    160.35 o 
   2  -3   6     8351.49     8033.77    194.97 o 
   3  -3   6      126.13       87.50     17.32 o 
   4  -3   6     1268.17     1295.26     61.29 o 
   5  -3   6     3189.39     3088.15     97.68 o 
   6  -3   6     2361.00     2211.86    137.87 o 
   7  -3   6       66.44       82.81     33.61 o 
   8  -3   6     1475.08     1446.57    128.36 o 
   9  -3   6      954.35      860.86    107.71 o 
  -8  -2   6      665.32      859.64    115.20 o 
  -7  -2   6     2260.00     2434.16    170.67 o 
  -6  -2   6       26.67       26.72     27.94 o 
  -5  -2   6     1415.22     1301.20    107.30 o 
  -4  -2   6     2836.07     3016.24     94.76 o 
  -3  -2   6      626.58      631.67     64.18 o 
  -2  -2   6      167.61      128.56     33.20 o 
  -1  -2   6     6191.79     5774.74    160.55 o 
   0  -2   6     2344.69     2182.71     92.73 o 
   1  -2   6     2937.90     2939.10    105.68 o 
   2  -2   6    10057.05     9871.49    204.48 o 
   3  -2   6     2450.49     2375.65    107.30 o 
   4  -2   6      458.06      407.66     84.32 o 
   5  -2   6     6983.57     6162.34    220.28 o 
   6  -2   6     3557.90     3453.95    169.05 o 
   7  -2   6     1000.08     1007.03    104.27 o 
   8  -2   6      497.56      422.33     72.68 o 
   9  -2   6     1544.63     1475.93    144.76 o 
  -8  -1   6      838.50      805.18    111.35 o 
  -7  -1   6     1451.82     1440.09    127.35 o 
  -6  -1   6     1004.09     1015.94     98.60 o 
  -5  -1   6      130.93      108.01     25.31 o 
  -4  -1   6     4757.44     5260.66    123.58 o 
  -3  -1   6     5538.35     5497.72    118.47 o 
  -2  -1   6     2947.44     3141.55    116.82 o 
  -1  -1   6      745.06      681.27     52.03 o 
   0  -1   6    10197.54    10623.22    193.35 o 
   1  -1   6      547.41      699.29     48.19 o 
   2  -1   6      295.12      269.47     33.61 o 
   3  -1   6     5813.27     5725.15    131.09 o 
   4  -1   6     3725.20     3565.32     91.72 o 
   5  -1   6     1151.79     1137.87     57.84 o 
   6  -1   6     4120.37     4252.88    258.14 o 
   7  -1   6     1583.08     1586.67    125.52 o 
   8  -1   6       25.48       52.03     40.29 o 
  -9   0   6     1626.23     1829.01    166.22 o 
  -8   0   6       82.51       80.98     39.28 o 
  -7   0   6      548.00      615.27     85.03 o 
  -6   0   6     3702.44     3743.87    179.18 o 
  -5   0   6      617.32      579.77     42.99 o 
  -4   0   6      914.55      821.47     48.36 o 
  -3   0   6      821.35      738.37     48.59 o 
  -2   0   6     6470.41     6451.94    116.97 o 
  -1   0   6      207.78      160.09     19.14 o 
   0   0   6     7617.94     7996.72    154.27 o 
   1   0   6    20603.09    21669.78    266.03 o 
   2   0   6     6175.65     6314.29    146.58 o 
   3   0   6      935.44      892.31     44.08 o 
   4   0   6     3725.72     3603.02     97.85 o 
   5   0   6     2066.41     2105.23     81.92 o 
   6   0   6      286.73      221.21     33.70 o 
   7   0   6      551.79      619.82     56.28 o 
   8   0   6      460.34      479.22     79.97 o 
  -9   1   6      395.44      428.61     79.36 o 
  -8   1   6     1083.41     1073.23    112.57 o 
  -7   1   6      593.10      611.22     80.78 o 
  -6   1   6     1921.68     2131.23     88.87 o 
  -5   1   6     1051.34      979.22     54.87 o 
  -4   1   6      684.66      675.51     62.26 o 
  -3   1   6     2256.82     2114.15     69.45 o 
  -2   1   6     6772.57     6614.43    277.87 o 
  -1   1   6      430.13      363.64     24.71 o 
   0   1   6       32.26       43.11     11.37 o 
   1   1   6     9509.75     9854.78    139.49 o 
   2   1   6     4012.28     3992.73     86.32 o 
   3   1   6       38.28       23.67     10.25 o 
   4   1   6     4000.25     4162.18    273.72 o 
   5   1   6     7509.63     7915.73    222.70 o 
   6   1   6       71.10       70.76     23.01 o 
   7   1   6      779.81      839.43     66.05 o 
   8   1   6      736.71      622.56     92.73 o 
  -9   2   6       78.26       34.22     44.14 o 
  -8   2   6     2049.99     2043.01    150.83 o 
  -7   2   6      964.08      953.18     97.18 o 
  -6   2   6      983.72     1021.95     62.70 o 
  -5   2   6     1873.56     1827.27     88.37 o 
  -4   2   6     1802.56     1608.10     65.95 o 
  -3   2   6      524.67      469.21     32.22 o 
  -2   2   6     2935.16     2603.75    183.43 o 
  -1   2   6     9539.18     8121.79    226.86 o 
   0   2   6      990.42      945.34     32.65 o 
   1   2   6      844.21      918.14     85.24 o 
   2   2   6     7902.43     8102.47    146.28 o 
   3   2   6     1120.87     1123.20     58.51 o 
   4   2   6      346.80      299.51     52.44 o 
   5   2   6     1262.19     1272.74     70.56 o 
   6   2   6     2149.96     2085.77     97.23 o 
   7   2   6       13.85       -0.98     20.71 o 
  -9   3   6        7.61        4.86     31.79 o 
  -8   3   6     1555.93     1465.60    125.93 o 
  -7   3   6     1564.37     1518.29     82.17 o 
  -6   3   6       79.93       97.56     25.69 o 
  -5   3   6     1736.23     1710.50     75.67 o 
  -4   3   6     5363.89     5194.34    119.66 o 
  -3   3   6     3082.75     3042.45     78.84 o 
  -2   3   6       57.70       63.37     25.31 o 
  -1   3   6     3942.96     4063.15    153.26 o 
   0   3   6     2723.76     2590.66    118.84 o 
   1   3   6       69.79       46.98     13.46 o 
   2   3   6      521.20      465.75     27.49 o 
   3   3   6     4981.20     5001.64    117.03 o 
   4   3   6      858.94      841.38     54.57 o 
   5   3   6     2041.63     2069.88     93.44 o 
   6   3   6     1987.33     1948.66     98.58 o 
   7   3   6      822.87      766.19     69.75 o 
  -8   4   6       43.06       20.45     35.43 o 
  -7   4   6      936.32      901.75     96.78 o 
  -6   4   6     1250.61     1225.89    106.09 o 
  -5   4   6      102.58       83.01     40.09 o 
  -4   4   6     3015.96     2805.47    151.64 o 
  -3   4   6     2378.38     2177.65    129.57 o 
  -2   4   6      375.13      367.06     53.45 o 
  -1   4   6     2042.65     2172.79    121.27 o 
   0   4   6     7641.64     8012.92    228.37 o 
   1   4   6     3320.00     3534.56    106.69 o 
   2   4   6      798.27      755.09     59.73 o 
   3   4   6     2448.12     2115.49    130.99 o 
   4   4   6     1469.79     1535.25    120.87 o 
   5   4   6       94.66      106.70     41.50 o 
   6   4   6      510.18      472.13     77.74 o 
  -8   5   6      923.15      735.94     96.17 o 
  -7   5   6        7.17      -13.56     24.09 o 
  -6   5   6     2296.91     2258.63    150.83 o 
  -5   5   6     3282.06     3023.72    168.65 o 
  -4   5   6      124.46       92.93     40.09 o 
  -3   5   6      862.02      918.76     92.12 o 
  -2   5   6     2214.04     2299.33    138.89 o 
  -1   5   6       59.79       76.73     36.24 o 
   0   5   6     4009.71     4125.37    123.23 o 
   1   5   6     5622.89     6011.70    148.17 o 
   2   5   6     2313.31     2281.91    141.52 o 
   3   5   6       11.20       45.55     38.47 o 
   4   5   6     1536.51     1706.93    134.43 o 
   5   5   6     1157.18     1243.10    121.27 o 
  -8   6   6      933.11      767.93    103.86 o 
  -7   6   6      247.53      225.54     61.55 o 
  -6   6   6     1051.53      994.88    108.92 o 
  -5   6   6     2045.52     2400.56    159.34 o 
  -4   6   6     3007.66     3098.03    176.95 o 
  -3   6   6      227.03      224.32     50.82 o 
  -2   6   6     2261.97     2317.14    147.19 o 
  -1   6   6     1137.64     1228.72    104.87 o 
   0   6   6      100.04       68.63     24.93 o 
   1   6   6     2061.78     2189.42     97.05 o 
   2   6   6     1766.35     1769.90    132.00 o 
   3   6   6      562.32      472.34     72.89 o 
   4   6   6      580.41      449.86     74.30 o 
  -7   7   6     1096.70     1142.88    125.93 o 
  -6   7   6        7.94        3.44     28.75 o 
  -5   7   6     1526.09     1546.38    136.05 o 
  -4   7   6     4632.58     4875.62    235.26 o 
  -3   7   6     1332.06     1247.35    117.43 o 
  -2   7   6       38.33       47.22     21.30 o 
  -1   7   6     1534.20     1485.58     85.28 o 
   0   7   6     1739.19     1851.88     95.44 o 
   1   7   6        9.23       -1.82     30.17 o 
   2   7   6     1093.44     1137.21    114.39 o 
   3   7   6      628.84      680.46     94.55 o 
  -6   8   6      659.23      623.78     96.78 o 
  -5   8   6        0.88      -20.65     37.25 o 
  -4   8   6     1530.78     1404.66    136.86 o 
  -3   8   6     2516.30     2842.32    186.87 o 
  -2   8   6      247.80      222.50     39.51 o 
  -1   8   6      505.52      483.47     78.96 o 
   0   8   6     1302.57     1333.22     95.56 o 
   1   8   6      209.40      173.71     51.02 o 
  -3   9   6     1232.25     1423.08    144.96 o 
  -2   9   6     1070.60     1231.15    133.42 o 
   1 -10   7        6.43        9.55     26.22 o 
   2 -10   7     1062.00      927.83     75.63 o 
   3 -10   7     1544.92     1582.14     98.61 o 
   4 -10   7       97.07      104.50     36.92 o 
  -2  -9   7      587.52      465.05     78.96 o 
  -1  -9   7      139.48       75.31     41.30 o 
   0  -9   7     1601.06     1504.76     87.47 o 
   1  -9   7      666.33      647.41     58.87 o 
   2  -9   7       35.05       21.98     19.75 o 
   3  -9   7      812.98      778.30     68.14 o 
   4  -9   7      489.86      535.91     82.40 o 
   5  -9   7        3.37       25.56     24.16 o 
   6  -9   7     1340.88     1442.01     99.99 o 
  -3  -8   7     1305.97     1120.81    117.02 o 
  -2  -8   7     1120.73     1002.98    106.90 o 
  -1  -8   7      120.78       61.75     39.48 o 
   0  -8   7      698.99      733.91     59.86 o 
   1  -8   7     3947.44     4000.94    208.13 o 
   2  -8   7     1078.43     1135.81    161.76 o 
   3  -8   7       52.47       42.64     25.90 o 
   4  -8   7     1521.72     1427.53     87.25 o 
   5  -8   7      955.83     1083.21     95.56 o 
   6  -8   7      239.95      272.71     65.39 o 
   7  -8   7      743.63      776.76     76.93 o 
  -5  -7   7     1170.89     1168.59    130.59 o 
  -4  -7   7      675.42      566.88     91.11 o 
  -3  -7   7      361.38      288.50     64.99 o 
  -2  -7   7      986.98     1055.01    101.84 o 
  -1  -7   7     2990.78     2842.73    157.51 o 
   0  -7   7      103.46       79.90     22.28 o 
   1  -7   7     1737.77     1812.96     86.46 o 
   2  -7   7     2045.80     2170.76     95.85 o 
   3  -7   7      630.96      598.15     53.68 o 
   4  -7   7     1135.86     1089.32     73.83 o 
   5  -7   7     3081.53     3200.42    127.40 o 
   6  -7   7      948.12      878.11     69.41 o 
   7  -7   7      155.40      154.15     36.09 o 
  -5  -6   7      257.86      371.92     73.70 o 
  -4  -6   7     1925.50     1907.77    149.01 o 
  -3  -6   7      108.94       91.51     47.17 o 
  -2  -6   7     1670.10     1793.38    124.31 o 
  -1  -6   7     1581.41     1485.85    108.52 o 
   0  -6   7      116.83      101.85     23.41 o 
   1  -6   7      273.96      261.83     50.21 o 
   2  -6   7     6018.31     6012.98    635.42 o 
   3  -6   7     5620.95     6001.50    155.25 o 
   4  -6   7       30.71       36.46     20.26 o 
   5  -6   7     1565.48     1502.73     82.23 o 
   6  -6   7     1734.53     1885.03    178.77 o 
   7  -6   7       41.45       26.11     22.60 o 
   8  -6   7      585.39      536.72     83.21 o 
  -6  -5   7     1043.90     1061.49    121.68 o 
  -5  -5   7       36.59       37.45     41.71 o 
  -4  -5   7     1951.29     2074.19    149.21 o 
  -3  -5   7     4136.33     4173.89    197.40 o 
  -2  -5   7       20.70       31.99     23.69 o 
  -1  -5   7      571.30      521.13     63.17 o 
   0  -5   7     2026.95     2126.63    120.06 o 
   1  -5   7      820.63      758.69     51.11 o 
   2  -5   7     1099.99     1084.47     60.86 o 
   3  -5   7     8268.38     8627.14    324.64 o 
   4  -5   7     1088.52     1106.58     64.69 o 
   5  -5   7       58.41       39.31     18.10 o 
   6  -5   7     1816.07     1837.63     90.53 o 
   7  -5   7     2073.47     2039.11    189.81 o 
   8  -5   7        0.35      -21.26     23.28 o 
  -7  -4   7      314.96      287.29     72.48 o 
  -6  -4   7      787.68      939.41    108.92 o 
  -5  -4   7      516.96      496.02     81.39 o 
  -4  -4   7     1018.94     1052.58    102.04 o 
  -3  -4   7     4210.18     4149.19    186.26 o 
  -2  -4   7     3376.01     3372.36    155.49 o 
  -1  -4   7       13.40       10.73     24.90 o 
   0  -4   7     1404.27     1409.72     88.88 o 
   1  -4   7     6287.69     6723.26    201.45 o 
   2  -4   7     1071.36     1064.73     79.36 o 
   3  -4   7     3404.01     3191.52    206.41 o 
   4  -4   7     2052.50     2160.75     85.36 o 
   5  -4   7      295.73      247.66     33.51 o 
   7  -4   7     2765.30     2803.25    168.85 o 
   8  -4   7      732.99      541.78     83.82 o 
  -7  -3   7      133.48      127.75     53.25 o 
  -6  -3   7      740.25      721.16     93.13 o 
  -5  -3   7     1705.26     1673.93    134.84 o 
  -4  -3   7      341.53      342.16     58.51 o 
  -3  -3   7     2407.81     2563.74    139.09 o 
  -2  -3   7     3826.45     3884.38    157.31 o 
  -1  -3   7     4908.57     5129.09    169.86 o 
   0  -3   7       73.76       57.50     26.32 o 
   1  -3   7     4985.88     5247.33    157.92 o 
   3  -3   7       85.64       74.91     24.70 o 
   4  -3   7     5220.06     5222.23    178.77 o 
   5  -3   7     1601.49     1665.83    111.55 o 
   6  -3   7      263.47      211.77     45.76 o 
   7  -3   7      394.37      336.69     64.18 o 
   8  -3   7     1766.24     1752.89    144.15 o 
  -8  -2   7     1561.02     1934.49    167.84 o 
  -7  -2   7      791.78      814.29    102.65 o 
  -6  -2   7      264.12      184.04     48.59 o 
  -5  -2   7     1987.02     2263.69    146.99 o 
  -4  -2   7     3252.39     3505.81    107.16 o 
  -3  -2   7       42.55       51.83     25.51 o 
  -2  -2   7     1570.23     1574.12     95.56 o 
  -1  -2   7    10313.37    10994.53    234.85 o 
   0  -2   7     1389.86     1572.09     83.82 o 
   1  -2   7     4541.06     4540.55    138.48 o 
   2  -2   7     4228.38     4256.70    136.66 o 
   3  -2   7     1282.00     1174.87     77.14 o 
   4  -2   7      397.53      350.67     29.67 o 
   5  -2   7     3621.66     3578.06    161.76 o 
   6  -2   7      808.12      765.90     81.79 o 
   7  -2   7      479.54      343.37     60.13 o 
   8  -2   7      822.13      858.83    103.25 o 
  -8  -1   7      739.22      919.57    117.63 o 
  -7  -1   7      618.22      538.54     79.36 o 
  -6  -1   7     1067.78     1060.88    103.86 o 
  -5  -1   7      491.00      489.32     42.26 o 
  -4  -1   7     2662.60     2747.78     93.19 o 
  -3  -1   7     1358.33     1326.59     61.49 o 
  -2  -1   7      105.97       91.51     27.74 o 
  -1  -1   7     2088.54     1983.29     90.70 o 
   0  -1   7     7809.46     8363.98    179.58 o 
   1  -1   7      714.24      630.25     49.20 o 
   2  -1   7     2887.87     2663.35    105.89 o 
   3  -1   7     3539.58     3468.53    129.78 o 
   4  -1   7       26.52       35.74     14.22 o 
   5  -1   7     1385.58     1359.49     64.99 o 
   6  -1   7      258.37      214.61     46.36 o 
   7  -1   7     1095.45      953.58    101.63 o 
   8  -1   7      134.98       75.92     37.86 o 
  -8   0   7       17.87       26.93     32.60 o 
  -7   0   7     2608.22     2827.95    173.91 o 
  -6   0   7     1888.67     1684.28    120.46 o 
  -5   0   7       36.82       29.06     16.39 o 
  -4   0   7      523.65      495.91     53.55 o 
  -3   0   7     9050.83     9544.39    280.00 o 
  -2   0   7     4879.82     4873.21    106.51 o 
  -1   0   7     3412.71     3412.24    188.89 o 
   0   0   7    13373.78    14915.55    231.01 o 
   1   0   7    13887.97    15111.33    231.21 o 
   2   0   7     1017.17      968.56     59.52 o 
   3   0   7     2202.00     2198.37     72.06 o 
   4   0   7      371.99      360.23     33.94 o 
   5   0   7     2347.14     2422.51     91.14 o 
   6   0   7      697.03      661.93     65.70 o 
   7   0   7      858.92      853.16     93.74 o 
   8   0   7       75.46       30.57     40.90 o 
  -8   1   7      252.82      297.21     62.36 o 
  -7   1   7      295.63      307.54     62.96 o 
  -6   1   7     1841.19     1899.01     85.53 o 
  -5   1   7      698.09      655.26     47.17 o 
  -4   1   7       35.57       37.04     15.09 o 
  -3   1   7     5971.26     6046.65    124.64 o 
  -2   1   7    12037.85    12355.27    276.15 o 
  -1   1   7      107.42      125.18     17.29 o 
   0   1   7     2133.23     2154.76     62.09 o 
   1   1   7    11293.48    10799.23    306.73 o 
   2   1   7      289.64      252.49     31.68 o 
   3   1   7      976.98      960.13     46.89 o 
   4   1   7     4123.47     4007.44    111.72 o 
   5   1   7      722.16      770.56     54.13 o 
   6   1   7        1.34       -7.33     15.80 o 
   7   1   7      929.83     1011.28    184.34 o 
  -9   2   7      496.29      501.09     83.01 o 
  -8   2   7     1351.96     1354.65    123.10 o 
  -7   2   7       85.35       85.84     32.60 o 
  -6   2   7      232.30      257.44     34.52 o 
  -5   2   7     1978.33     2050.41     85.58 o 
  -4   2   7     3843.69     3384.45    183.23 o 
  -3   2   7      474.00      460.89     37.56 o 
  -2   2   7     4421.22     4114.36    139.29 o 
  -1   2   7     5141.69     4243.54     87.06 o 
   0   2   7      119.71       98.39     15.79 o 
   1   2   7     4753.73     4712.19     89.80 o 
   2   2   7     2815.88     2859.24    143.95 o 
   3   2   7       55.94       31.64     11.98 o 
   4   2   7      970.57      961.60     96.67 o 
   5   2   7     3237.27     3229.68    113.27 o 
   6   2   7      582.73      493.38     69.44 o 
   7   2   7       28.93       23.89     27.12 o 
  -8   3   7     1663.99     1717.05    135.24 o 
  -7   3   7     1902.60     2025.09     97.04 o 
  -6   3   7      762.99      758.07     57.40 o 
  -5   3   7     1575.49     1583.15     91.92 o 
  -4   3   7     3445.57     3265.47     96.72 o 
  -3   3   7     3727.11     3962.53    170.88 o 
  -2   3   7      362.84      361.59     50.82 o 
  -1   3   7     4346.83     4168.83    163.99 o 
   0   3   7      871.90      705.37     67.82 o 
   1   3   7      130.55       89.89     29.56 o 
   2   3   7     3865.94     3860.55    109.57 o 
   3   3   7     2195.43     2367.96    137.67 o 
   4   3   7      227.17      162.78     45.96 o 
   5   3   7     1602.55     1539.90    123.50 o 
   6   3   7      797.17      893.25     99.00 o 
  -8   4   7       98.27       86.25     47.38 o 
  -7   4   7     1122.41     1076.27    105.68 o 
  -6   4   7     1401.58     1336.03    116.82 o 
  -5   4   7       53.36       28.14     36.24 o 
  -4   4   7     3417.25     3015.22    162.17 o 
  -3   4   7     4333.13     4523.74    194.16 o 
  -2   4   7      261.18      237.89     46.36 o 
  -1   4   7     2428.34     2505.83    137.47 o 
   0   4   7     3353.08     3726.86    163.99 o 
   1   4   7      330.80      342.16     37.41 o 
   2   4   7        4.74        9.15     15.82 o 
   3   4   7     4274.18     4468.47    199.62 o 
   4   4   7     1013.55     1015.74    101.03 o 
   5   4   7        5.02        7.09     23.89 o 
   6   4   7     1024.58     1070.60    116.41 o 
  -8   5   7      279.39      165.21     58.31 o 
  -7   5   7       91.16      129.17     44.95 o 
  -6   5   7     1273.75     1294.32    120.46 o 
  -5   5   7      293.95      248.21     53.45 o 
  -4   5   7      687.72      642.40     84.22 o 
  -3   5   7     1400.19     1341.70    112.57 o 
  -2   5   7     2676.65     3038.91    167.64 o 
  -1   5   7     1814.96     1871.73    129.78 o 
   0   5   7     1441.05     1507.51    113.38 o 
   1   5   7     2303.04     2384.66     98.73 o 
   2   5   7      485.11      370.70     64.58 o 
   3   5   7      551.50      549.27     79.57 o 
   4   5   7     1987.42     2274.42    159.34 o 
   5   5   7      268.92      187.27     51.02 o 
  -7   6   7       81.91       74.10     42.31 o 
  -6   6   7      831.82      901.55    104.47 o 
  -5   6   7     2631.00     2474.25    168.45 o 
  -4   6   7      986.08      899.32    102.44 o 
  -3   6   7     1141.75     1160.49    109.53 o 
  -2   6   7     1159.26     1245.73    110.75 o 
  -1   6   7      235.11      345.60     59.12 o 
   0   6   7      361.02      342.14     43.63 o 
   1   6   7      342.78      361.68     44.50 o 
   2   6   7      941.14     1056.84    105.48 o 
   3   6   7       99.26       76.93     37.66 o 
   4   6   7      728.31      776.63     99.20 o 
  -6   7   7       44.73       72.48     53.04 o 
  -5   7   7     2256.59     2004.34    158.32 o 
  -4   7   7     1935.63     2026.01    156.91 o 
  -3   7   7      360.58      253.88     58.71 o 
  -2   7   7      762.37      723.39     91.92 o 
  -1   7   7     3757.51     3697.98    138.82 o 
   0   7   7      170.95      186.35     36.45 o 
   1   7   7      409.25      384.06     67.62 o 
   2   7   7     1257.06     1227.91    124.11 o 
   3   7   7     1020.83     1100.36    121.27 o 
  -5   8   7      316.30      385.28     76.12 o 
  -4   8   7     1606.35     1606.31    147.39 o 
  -3   8   7      691.00      796.78     70.79 o 
  -2   8   7      223.73      153.03     40.39 o 
  -1   8   7      217.79      227.05     44.26 o 
   0   8   7      557.06      540.97     82.81 o 
   1   8   7       19.43        0.40     29.76 o 
   2 -10   8     1363.25     1343.80     92.03 o 
   3 -10   8      714.68      768.50     85.13 o 
  -2  -9   8       70.07       66.61     37.86 o 
  -1  -9   8      907.32      811.05     97.59 o 
   0  -9   8      913.92      924.78     73.29 o 
   1  -9   8       89.98       59.55     23.69 o 
   2  -9   8      182.90      199.66     39.67 o 
   3  -9   8     1134.15     1240.90     86.76 o 
   4  -9   8      314.64      297.98     46.25 o 
   5  -9   8      234.61      184.39     39.99 o 
  -3  -8   8      669.76      716.91     97.18 o 
  -2  -8   8      296.48      285.06     59.93 o 
  -1  -8   8       14.83       28.95     35.23 o 
   0  -8   8      652.14      685.93     86.05 o 
   1  -8   8     2011.81     2063.01    101.03 o 
   2  -8   8        0.60        5.79     16.37 o 
   3  -8   8      385.53      403.74     49.53 o 
   4  -8   8     1392.86     1538.38     92.15 o 
   5  -8   8      259.88      234.30     43.28 o 
   6  -8   8     1070.75     1034.17     82.48 o 
  -4  -7   8       45.72       41.10     34.01 o 
  -3  -7   8     1062.69     1021.61    109.94 o 
  -2  -7   8     1176.01     1094.90    104.47 o 
  -1  -7   8      196.74      146.99     41.10 o 
   0  -7   8      726.95      610.82     74.91 o 
   1  -7   8     2666.96     2786.17    195.07 o 
   2  -7   8     1456.45     1406.77     95.36 o 
   3  -7   8       10.41       -5.72     16.14 o 
   4  -7   8     2596.50     2676.84    130.79 o 
   5  -7   8     3018.04     3098.74    129.85 o 
   6  -7   8       29.49       13.59     19.46 o 
   7  -7   8     1044.97     1091.25    113.28 o 
  -5  -6   8      954.38     1004.20    119.65 o 
  -4  -6   8      294.03      355.32     70.66 o 
  -3  -6   8      119.30       55.47     35.23 o 
  -2  -6   8      527.55      565.06     73.90 o 
  -1  -6   8      382.33      421.92     60.94 o 
   0  -6   8       31.83       20.65     24.70 o 
   1  -6   8      784.85      794.04     82.40 o 
   2  -6   8     6034.81     6339.91    178.67 o 
   3  -6   8      216.93      197.98     31.14 o 
   4  -6   8      254.53      242.27     35.05 o 
   5  -6   8     1848.20     1757.30     91.86 o 
   6  -6   8     1061.03     1018.91     73.70 o 
   7  -6   8      455.30      389.76     50.67 o 
   8  -6   8      945.26      972.21    117.02 o 
  -6  -5   8      343.21      235.26     60.74 o 
  -5  -5   8      625.74      722.78    100.22 o 
  -4  -5   8     1524.27     1599.83    132.41 o 
  -3  -5   8     1160.41     1067.77    103.86 o 
  -2  -5   8       32.36       61.55     29.76 o 
  -1  -5   8     1221.51     1276.30     99.20 o 
   0  -5   8     1018.67      987.19     85.64 o 
   1  -5   8        5.93        5.47     18.02 o 
   2  -5   8     1500.93     1513.79    101.43 o 
   3  -5   8     4244.14     4241.51    125.96 o 
   4  -5   8      135.19      112.53     25.33 o 
   5  -5   8      597.28      518.34     48.74 o 
   6  -5   8     2479.13     2624.97    109.82 o 
   7  -5   8      241.71      223.51     53.65 o 
   8  -5   8      510.27      439.34     77.95 o 
  -7  -4   8      858.60      937.18    120.06 o 
  -6  -4   8      286.12      302.07     65.60 o 
  -5  -4   8       61.63       29.15     37.66 o 
  -4  -4   8     4513.24     4613.84    214.40 o 
  -3  -4   8     5035.09     5168.78    212.18 o 
  -2  -4   8     1360.99     1221.23     96.37 o 
  -1  -4   8     1680.83     1588.29    105.28 o 
   0  -4   8     3948.53     3842.47    152.45 o 
   1  -4   8     1916.01     2005.15    114.39 o 
   2  -4   8       12.21       -1.62     20.65 o 
   3  -4   8     4021.45     3907.86    159.94 o 
   4  -4   8     2024.11     1958.99    118.03 o 
   5  -4   8       29.32       28.75     23.08 o 
   6  -4   8     2186.20     2114.08    141.72 o 
   7  -4   8     1638.18     1604.49    132.81 o 
   8  -4   8      119.28      104.27     48.19 o 
  -7  -3   8        6.50        1.62     30.17 o 
  -6  -3   8     1178.68     1263.14    122.29 o 
  -5  -3   8      558.50      563.04     83.21 o 
  -4  -3   8      356.07      288.91     54.87 o 
  -3  -3   8     2280.84     2358.24    136.25 o 
  -2  -3   8     1513.14     1587.08    104.27 o 
  -1  -3   8      126.63       80.78     27.13 o 
   0  -3   8     1881.91     1935.91    105.28 o 
   1  -3   8     5332.52     5888.92    183.63 o 
   2  -3   8      888.79      844.46     68.63 o 
   3  -3   8     2434.77     2285.36    116.01 o 
   4  -3   8     5206.24     4920.36    183.43 o 
   5  -3   8     1034.42     1100.77     95.36 o 
   6  -3   8        1.19       12.75     30.37 o 
   7  -3   8     1065.75     1008.65    101.84 o 
   8  -3   8     1365.20     1302.22    127.14 o 
  -8  -2   8      655.51      614.46     99.20 o 
  -7  -2   8        4.33        8.91     37.66 o 
  -6  -2   8      443.66      358.96     66.20 o 
  -5  -2   8     2804.56     2967.51    109.35 o 
  -4  -2   8     2365.46     2425.45    156.30 o 
  -3  -2   8     1796.85     1764.83    111.96 o 
  -2  -2   8     1551.98     1547.80     96.78 o 
  -1  -2   8     6744.67     7379.22    200.84 o 
   0  -2   8      376.89      392.97     45.15 o 
   1  -2   8     4836.36     4919.75    151.03 o 
   2  -2   8     3246.64     3150.26    124.31 o 
   3  -2   8       80.26      104.67     27.13 o 
   4  -2   8     2991.99     3137.60     90.52 o 
   5  -2   8     4879.42     4232.40    175.33 o 
   6  -2   8     1535.55     1558.12    116.62 o 
   7  -2   8       83.11       65.80     32.80 o 
   8  -2   8     1638.96     1459.12    132.81 o 
  -8  -1   8      645.62      813.28    108.72 o 
  -7  -1   8     1019.18     1138.83    114.39 o 
  -6  -1   8      272.86      248.82     59.73 o 
  -5  -1   8     2211.12     2149.21     90.82 o 
  -4  -1   8     1344.46     1301.43     67.94 o 
  -3  -1   8      177.20      177.75     25.58 o 
  -2  -1   8     2507.13     2543.49    116.62 o 
  -1  -1   8     8692.35     9409.08    212.78 o 
   0  -1   8     5678.45     6003.92    160.35 o 
   1  -1   8      370.68      331.63     38.26 o 
   2  -1   8     7358.71     7042.94    175.73 o 
   3  -1   8     3688.34     3373.37    129.57 o 
   4  -1   8      128.97      113.58     20.83 o 
   5  -1   8      134.19      129.40     24.12 o 
   6  -1   8     3255.36     3212.21    167.03 o 
   7  -1   8       80.27       30.98     33.00 o 
   8  -1   8      979.70      896.89    106.70 o 
  -8   0   8      210.64      250.24     67.42 o 
  -7   0   8      819.76      808.22     94.95 o 
  -6   0   8      192.18      149.38     29.20 o 
  -5   0   8      177.54      167.51     26.44 o 
  -4   0   8     3588.28     3830.09    282.63 o 
  -3   0   8     2619.84     2606.60    250.14 o 
  -2   0   8      191.91      184.43     24.01 o 
  -1   0   8     3724.77     3895.86     96.32 o 
   0   0   8    10773.72    11609.40    210.56 o 
   1   0   8      282.13      181.81     28.55 o 
   2   0   8     1678.26     1833.27     87.26 o 
   3   0   8     3773.52     3628.47    133.83 o 
   4   0   8     1514.08     1554.68     69.92 o 
   5   0   8      406.58      417.36     40.15 o 
   6   0   8     2801.31     2862.42    175.13 o 
   7   0   8     1953.30     1902.91    144.15 o 
   8   0   8        5.95       -3.64     29.96 o 
  -8   1   8      131.66       90.50     45.15 o 
  -7   1   8      637.59      566.28     82.60 o 
  -6   1   8      858.69      948.54     75.62 o 
  -5   1   8      701.70      703.18     50.61 o 
  -4   1   8      299.54      288.90     54.26 o 
  -3   1   8     2405.58     2137.74     92.12 o 
  -2   1   8      635.39      544.29     37.80 o 
  -1   1   8       34.87       25.76     17.31 o 
   0   1   8     4372.49     4452.39     95.47 o 
   1   1   8     9753.88    10122.48    212.78 o 
   2   1   8       72.43       64.80     20.95 o 
   3   1   8      740.78      682.12     43.43 o 
   4   1   8     2408.90     2469.27     95.56 o 
   5   1   8      227.90      180.04     30.78 o 
   6   1   8      246.31      267.06     64.69 o 
   7   1   8     1181.94     1285.53     84.58 o 
  -8   2   8      625.73      588.55     86.65 o 
  -7   2   8       59.32       69.48     26.81 o 
  -6   2   8     3181.10     3256.42    116.83 o 
  -5   2   8     1629.42     1436.48    142.73 o 
  -4   2   8     1091.04      909.68     63.37 o 
  -3   2   8     1477.59     1362.09     57.82 o 
  -2   2   8     1828.58     1639.97     57.85 o 
  -1   2   8     2143.20     1935.00    119.35 o 
   0   2   8     1375.69     1253.58     80.98 o 
   1   2   8     6725.30     6711.00    114.42 o 
   2   2   8     1938.35     1932.38     66.45 o 
   3   2   8      422.91      439.38     30.24 o 
   4   2   8     2683.63     2744.91     97.98 o 
   5   2   8     3205.93     3028.91    112.02 o 
   6   2   8      129.18       83.45     25.70 o 
   7   2   8      701.74      668.49    176.34 o 
  -7   3   8      317.75      344.79     66.00 o 
  -6   3   8      829.73      702.13     83.62 o 
  -5   3   8     1866.36     1979.24    132.81 o 
  -4   3   8      849.89      875.63     87.26 o 
  -3   3   8      358.74      369.49     58.11 o 
  -2   3   8     3499.93     3519.34    161.56 o 
  -1   3   8     2123.64     2040.58    120.46 o 
   0   3   8       98.48       96.17     28.55 o 
   1   3   8     3214.37     3203.51    145.37 o 
   2   3   8     4316.15     4482.27    125.43 o 
   3   3   8     1708.21     1755.12    123.30 o 
   4   3   8     1175.50     1174.67    104.06 o 
   5   3   8     1146.07     1140.65    111.35 o 
   6   3   8      561.29      588.55     82.81 o 
  -8   4   8      643.60      525.58     84.63 o 
  -7   4   8     1171.95     1200.99    116.01 o 
  -6   4   8      152.65       81.19     38.47 o 
  -5   4   8     2367.60     2283.94    151.84 o 
  -4   4   8     2855.14     2740.89    159.54 o 
  -3   4   8     3185.77     2794.54    157.92 o 
  -2   4   8        9.46       -0.40     29.56 o 
  -1   4   8     1866.73     1944.01    128.76 o 
   0   4   8     3503.24     3875.47    177.96 o 
   1   4   8      406.44      445.81     63.37 o 
   2   4   8     1735.57     1941.73     88.63 o 
   3   4   8     1665.93     1777.79    133.02 o 
   4   4   8       92.49      110.95     39.88 o 
   5   4   8      678.67      651.11     88.68 o 
  -8   5   8       84.10       60.13     48.79 o 
  -7   5   8      740.37      659.21     94.55 o 
  -6   5   8      737.69      796.47     95.76 o 
  -5   5   8       43.91      -11.95     33.41 o 
  -4   5   8     2533.87     2597.14    165.41 o 
  -3   5   8     2854.54     2750.20    168.45 o 
  -2   5   8      957.62      975.04     99.81 o 
  -1   5   8     3230.94     3639.00    186.87 o 
   0   5   8     3645.11     4087.65    193.75 o 
   1   5   8     3468.73     3732.92    163.89 o 
   2   5   8       80.72       55.47     38.47 o 
   3   5   8     2889.99     3010.97    178.77 o 
   4   5   8     1236.16     1346.96    126.54 o 
   5   5   8       85.95       54.26     41.71 o 
  -7   6   8      293.91      299.64     74.71 o 
  -6   6   8     1761.91     1488.07    140.30 o 
  -5   6   8     1537.88     1444.54    132.61 o 
  -4   6   8        8.52        5.47     29.15 o 
  -3   6   8     2833.10     2933.83    178.37 o 
  -2   6   8     1252.85     1520.06    129.17 o 
  -1   6   8     1557.01     1464.39    124.92 o 
   0   6   8      635.56      609.56     56.33 o 
   1   6   8     2577.50     2760.53    174.92 o 
   2   6   8        3.87        2.83     25.31 o 
   3   6   8      516.47      484.89     79.97 o 
  -6   7   8      113.91      160.95     53.65 o 
  -5   7   8     1184.88     1397.57    137.87 o 
  -4   7   8      645.33      622.36     95.97 o 
  -3   7   8      387.90      475.78     79.36 o 
  -2   7   8     2384.03     2293.45    165.81 o 
  -1   7   8     1169.75     1281.53     86.60 o 
   0   7   8        0.34       15.84     27.72 o 
   1   7   8     1013.38      925.03    110.34 o 
   2   7   8     1279.57     1380.97    135.65 o 
  -4   8   8     1063.63     1225.08    133.02 o 
  -3   8   8      326.82      366.86     75.31 o 
  -2   8   8      589.26      596.39     62.92 o 
  -1   8   8     1821.61     1901.69    111.44 o 
   0   8   8      599.26      556.96     91.71 o 
  -1  -9   9      996.41     1004.60    110.54 o 
   0  -9   9      727.85      618.51     88.27 o 
   1  -9   9       55.02        2.02     36.85 o 
   2  -9   9     1721.26     1616.91    151.14 o 
   3  -9   9     1658.31     1668.06    102.55 o 
   4  -9   9       78.03       80.79     33.79 o 
   5  -9   9      818.07      824.93     76.64 o 
  -3  -8   9      693.12      689.78    102.04 o 
  -2  -8   9      366.41      264.01     60.54 o 
  -1  -8   9       28.17       23.69     27.53 o 
   0  -8   9     1617.25     1593.76    130.99 o 
   1  -8   9      278.74      235.66     53.85 o 
   2  -8   9     1409.85     1184.39     80.56 o 
   3  -8   9     1180.32     1306.65     86.61 o 
   4  -8   9     1509.49     1565.59     96.23 o 
   5  -8   9        9.34       16.30     23.08 o 
   6  -8   9      805.33      818.69     76.48 o 
  -4  -7   9       32.57       34.42     34.42 o 
  -3  -7   9     1023.74     1017.76    114.59 o 
  -2  -7   9     1400.31     1107.86    108.32 o 
  -1  -7   9      272.63      163.99     44.14 o 
   0  -7   9     1323.01     1356.07    115.20 o 
   1  -7   9     2168.38     2037.34    136.05 o 
   2  -7   9       77.06       80.73     23.35 o 
   3  -7   9      955.74      841.17     66.96 o 
   4  -7   9     2861.95     3051.79    161.16 o 
   5  -7   9     1286.57     1362.92     87.76 o 
   6  -7   9      115.45      109.52     30.98 o 
   7  -7   9      633.64      637.95     64.61 o 
  -5  -6   9      752.41      705.77    104.27 o 
  -4  -6   9       35.07       64.79     39.68 o 
  -3  -6   9      438.78      371.92     70.46 o 
  -2  -6   9     3898.92     3738.20    191.73 o 
  -1  -6   9     3753.77     3640.62    179.78 o 
   0  -6   9       50.33       31.79     26.93 o 
   1  -6   9     2144.13     2365.53    141.32 o 
   2  -6   9     1849.45     2209.23    141.32 o 
   3  -6   9      174.52      179.78     46.36 o 
   4  -6   9     1508.89     1511.61     84.10 o 
   5  -6   9     2248.04     2426.42    108.33 o 
   6  -6   9      364.42      228.17     55.88 o 
   7  -6   9      508.70      418.28     77.54 o 
  -6  -5   9        4.28       -6.28     31.18 o 
  -5  -5   9      474.73      515.66     85.44 o 
  -4  -5   9      489.74      491.57     76.12 o 
  -3  -5   9      441.04      367.67     65.80 o 
  -2  -5   9     3371.86     3312.03    171.89 o 
  -1  -5   9     3511.54     3277.61    162.78 o 
   0  -5   9     1018.14      957.63     88.07 o 
   1  -5   9      122.79       60.74     31.99 o 
   2  -5   9     3794.38     3700.95    167.03 o 
   3  -5   9     1257.49     1234.39    100.42 o 
   4  -5   9        0.37        8.10     29.76 o 
   5  -5   9     2069.49     1722.32    122.08 o 
   6  -5   9     1338.54     1298.37    117.63 o 
   7  -5   9        4.38      -23.08     20.04 o 
   8  -5   9      910.54      921.39    109.73 o 
  -6  -4   9      298.29      260.56     68.23 o 
  -5  -4   9       87.90       78.15     39.28 o 
  -4  -4   9     2829.02     2844.55    171.08 o 
  -3  -4   9     2270.01     2270.17    143.75 o 
  -2  -4   9        3.60       -6.28     19.44 o 
  -1  -4   9     3231.99     3413.66    157.31 o 
   0  -4   9     1426.83     1383.00     95.16 o 
   1  -4   9     1496.23     1538.08    104.67 o 
   2  -4   9      476.00      363.82     52.64 o 
   3  -4   9     2312.08     2212.07    126.54 o 
   4  -4   9      996.95     1028.69     86.85 o 
   5  -4   9      317.57      309.96     54.46 o 
   6  -4   9     1446.31     1454.06    117.83 o 
   7  -4   9     1008.48     1036.39    109.94 o 
   8  -4   9       48.53       64.79     37.86 o 
  -7  -3   9      716.94      720.35    103.46 o 
  -6  -3   9     2195.96     2390.23    171.48 o 
  -5  -3   9      582.01      606.97     83.82 o 
  -4  -3   9      322.25      270.08     57.70 o 
  -3  -3   9     2710.38     2898.20    154.27 o 
  -2  -3   9     1148.39     1182.16     93.54 o 
  -1  -3   9     1307.81     1266.58     92.73 o 
   0  -3   9     6519.32     6817.80    208.33 o 
   1  -3   9     4970.53     5345.73    184.04 o 
   2  -3   9      123.09      129.98     31.79 o 
   3  -3   9     2368.71     2278.27    119.86 o 
   4  -3   9     4228.74     4220.26    173.10 o 
   5  -3   9     5268.98     4983.73    197.40 o 
   6  -3   9      259.69      210.15     48.59 o 
   7  -3   9      581.74      547.45     78.35 o 
   8  -3   9      393.83      364.83     71.87 o 
  -7  -2   9        5.93       -1.01     31.18 o 
  -6  -2   9     1058.73     1181.35    115.20 o 
  -5  -2   9     3079.12     3337.34    119.46 o 
  -4  -2   9        2.68       -4.56     13.89 o 
  -3  -2   9     3308.83     3374.99    159.13 o 
  -2  -2   9     1990.72     2159.22    117.83 o 
  -1  -2   9       90.47       68.63     29.36 o 
   0  -2   9     3599.31     4149.19    153.26 o 
   1  -2   9      782.87      663.86     59.12 o 
   2  -2   9      221.15      153.26     31.38 o 
   3  -2   9      351.68      305.31     43.53 o 
   4  -2   9     8730.69     8406.63    155.52 o 
   5  -2   9     3249.32     3238.33    160.35 o 
   6  -2   9      101.17       65.60     31.18 o 
   7  -2   9     1144.52     1114.74    109.73 o 
   8  -2   9     1293.87     1112.92    117.43 o 
  -8  -1   9     1166.16     1183.78    129.57 o 
  -7  -1   9      765.58      821.17    102.85 o 
  -6  -1   9       78.30       52.64     32.39 o 
  -5  -1   9     4288.75     4628.16    374.25 o 
  -4  -1   9      863.14      814.65     56.82 o 
  -3  -1   9      335.64      311.57     35.00 o 
  -2  -1   9     3426.61     3535.34    142.13 o 
  -1  -1   9     6358.20     6890.49    189.70 o 
   0  -1   9      209.43      248.21     37.05 o 
   1  -1   9      511.34      508.17     50.01 o 
   2  -1   9     1852.68     1687.90     91.11 o 
   3  -1   9      977.63     1058.46     77.14 o 
   4  -1   9       78.25       66.72     26.52 o 
   5  -1   9      904.96      911.45     57.09 o 
   6  -1   9     1216.76     1376.72    110.75 o 
   7  -1   9      163.72      122.69     41.30 o 
   8  -1   9     1074.73      971.20    112.77 o 
  -8   0   9      408.81      422.33     80.17 o 
  -7   0   9     2467.96     2459.67    163.79 o 
  -6   0   9      233.05      263.03     36.55 o 
  -5   0   9     1575.57     1613.66     79.88 o 
  -4   0   9     7357.27     7630.61    169.15 o 
  -3   0   9     1028.47      922.27     68.84 o 
  -2   0   9     1041.29      983.50     67.62 o 
  -1   0   9     4722.66     4689.98    192.23 o 
   0   0   9     4371.32     4187.05    130.59 o 
   1   0   9      285.83      272.31     35.84 o 
   2   0   9     4088.59     3651.95    127.14 o 
   3   0   9      886.72      786.55     64.38 o 
   4   0   9      700.87      641.97     59.22 o 
   5   0   9     1649.01     1703.34     80.09 o 
   6   0   9     2439.27     2470.27    104.86 o 
   7   0   9      489.61      390.75     68.63 o 
  -8   1   9        2.76       -1.42     27.33 o 
  -7   1   9     2276.71     2411.69    162.98 o 
  -6   1   9     1303.66     1233.22     72.71 o 
  -5   1   9      112.29       99.43     26.41 o 
  -4   1   9     2433.99     2332.21    121.58 o 
  -3   1   9     4341.81     4224.25    124.31 o 
  -2   1   9       17.34       18.46     13.72 o 
  -1   1   9     1790.38     1754.35     65.62 o 
   0   1   9     6763.58     6715.01    145.47 o 
   1   1   9     1230.78     1184.80     53.22 o 
   2   1   9      580.62      578.82     40.73 o 
   3   1   9     4991.70     5136.72    163.66 o 
   4   1   9      619.64      611.34     47.07 o 
   5   1   9      534.97      481.92     45.88 o 
   6   1   9     1587.17     1600.45     87.30 o 
   7   1   9     1824.74     1895.81    102.17 o 
  -8   2   9      447.47      404.51     75.11 o 
  -7   2   9      372.29      315.70     42.37 o 
  -6   2   9     3989.80     4268.89    203.88 o 
  -5   2   9     1666.04     1510.04    114.49 o 
  -4   2   9       94.87       71.84     19.72 o 
  -3   2   9     1727.60     1584.65    110.14 o 
  -2   2   9     3656.65     3449.90    160.35 o 
  -1   2   9      497.39      480.43     62.15 o 
   0   2   9     2273.13     2391.24    132.41 o 
   1   2   9     2558.52     2585.81    137.87 o 
   2   2   9      256.76      257.12     48.59 o 
   3   2   9      842.18      923.48     59.30 o 
   4   2   9     2710.70     2677.72    155.29 o 
   5   2   9      460.06      413.42     69.65 o 
   6   2   9        0.69      -11.14     30.57 o 
  -7   3   9       85.95      103.05     47.78 o 
  -6   3   9      656.46      654.35     86.25 o 
  -5   3   9     2720.78     2609.29    157.51 o 
  -4   3   9      765.33      683.10     79.97 o 
  -3   3   9      255.14      261.17     49.00 o 
  -2   3   9     3390.75     2886.46    152.65 o 
  -1   3   9     2566.11     2334.76    136.05 o 
   0   3   9      118.98      119.25     38.26 o 
   1   3   9     3059.88     2987.89    148.81 o 
   2   3   9     2780.14     2712.30    102.42 o 
   3   3   9      181.58      176.34     44.34 o 
   4   3   9      742.43      601.51     78.15 o 
   5   3   9      660.06      833.73     99.61 o 
   6   3   9      375.24      388.52     71.47 o 
  -8   4   9      692.58      646.45     91.31 o 
  -7   4   9      791.18      836.76    101.23 o 
  -6   4   9       65.39       86.45     45.76 o 
  -5   4   9     2293.08     2490.45    162.57 o 
  -4   4   9     1221.13     1281.56    114.59 o 
  -3   4   9      117.75      114.19     46.97 o 
  -2   4   9      187.81      208.74     54.06 o 
  -1   4   9    10889.81    11513.03    326.57 o 
   0   4   9     2110.67     2279.89    143.54 o 
   1   4   9      257.41      285.87     55.88 o 
   2   4   9     1876.34     2024.18    138.89 o 
   3   4   9     1084.28     1277.72    117.02 o 
   4   4   9       28.35      -14.37     23.49 o 
   5   4   9      403.52      453.10     77.95 o 
  -7   5   9     1099.89     1036.79    118.44 o 
  -6   5   9      208.32      167.84     57.70 o 
  -5   5   9       16.60       11.34     39.28 o 
  -4   5   9      762.83      827.85    100.62 o 
  -3   5   9     1175.83     1389.07    126.74 o 
  -2   5   9      187.59      176.95     48.79 o 
  -1   5   9      471.37      562.84     78.55 o 
   0   5   9     2761.15     3088.51    175.53 o 
   1   5   9       15.27        6.00     20.71 o 
   2   5   9      879.14      966.13    104.27 o 
   3   5   9     1534.37     1597.81    138.28 o 
   4   5   9      730.64      834.33    106.70 o 
  -6   6   9     1534.32     1494.35    142.53 o 
  -5   6   9      236.68      241.13     60.33 o 
  -4   6   9       87.13       55.07     35.84 o 
  -3   6   9     1757.48     2097.68    158.32 o 
  -2   6   9      924.54     1130.13    118.24 o 
  -1   6   9        7.07       13.36     38.47 o 
   0   6   9     1268.38     1523.15     93.09 o 
   1   6   9      909.94      947.91    107.91 o 
   2   6   9       75.48       49.60     48.19 o 
   3   6   9      698.32      691.19     99.20 o 
  -5   7   9     1214.15     1132.96    127.35 o 
  -4   7   9        8.92       -5.26     30.77 o 
  -3   7   9      716.63      725.41    100.22 o 
  -2   7   9     1425.06     1600.64    143.95 o 
  -1   7   9      245.66      235.11     46.67 o 
   0   7   9       63.00       52.97     33.44 o 
   1   7   9     1035.36     1356.47    136.46 o 
  -1  -9  10      483.39      557.77     86.25 o 
   0  -9  10      191.87      130.38     45.76 o 
   1  -9  10      254.17      154.27     48.79 o 
   2  -9  10     1403.15     1372.67    130.79 o 
   3  -9  10       88.02      104.94     34.13 o 
   4  -9  10       43.99       43.99     32.24 o 
  -2  -8  10       99.19       45.76     38.87 o 
  -1  -8  10      832.66      758.01     96.17 o 
   0  -8  10     1956.60     1967.50    147.39 o 
   1  -8  10        3.43       -3.64     25.91 o 
   2  -8  10      342.18      284.05     64.38 o 
   3  -8  10     1352.26     1470.26    129.98 o 
   4  -8  10      652.48      618.87     63.95 o 
   5  -8  10      134.57      118.48     32.39 o 
   6  -8  10      675.41      617.43     90.60 o 
  -4  -7  10      256.06      342.97     72.68 o 
  -3  -7  10     1090.31      977.27    111.76 o 
  -2  -7  10      218.61      157.31     47.98 o 
  -1  -7  10      392.25      294.58     58.71 o 
   0  -7  10     3408.26     3404.75    184.44 o 
   1  -7  10      911.53      813.88     90.90 o 
   2  -7  10        0.41       -0.81     23.08 o 
   3  -7  10     1810.93     1935.91    147.80 o 
   4  -7  10     1951.65     1820.11    140.10 o 
   5  -7  10      173.83      130.59     46.97 o 
   6  -7  10      351.03      341.14     67.42 o 
  -5  -6  10      197.89      257.12     65.60 o 
  -4  -6  10        0.40       77.95     48.79 o 
  -3  -6  10      520.13      437.72     77.95 o 
  -2  -6  10     1873.27     1706.32    133.42 o 
  -1  -6  10        2.37       -9.31     29.96 o 
   0  -6  10      169.54      164.80     43.53 o 
   1  -6  10     2262.19     2182.71    141.52 o 
   2  -6  10      430.76      458.57     69.65 o 
   3  -6  10      314.46      264.82     51.42 o 
   4  -6  10     2314.00     2344.68    154.88 o 
   5  -6  10      697.68      760.23     90.90 o 
   6  -6  10       50.52       18.22     27.94 o 
   7  -6  10     1233.55     1041.45    113.98 o 
  -6  -5  10      352.57      265.02     69.24 o 
  -5  -5  10      690.59      666.70    100.62 o 
  -4  -5  10      970.27      886.57    101.63 o 
  -3  -5  10       33.83       59.93     35.03 o 
  -2  -5  10     2426.12     2432.54    150.83 o 
  -1  -5  10     2443.79     2953.67    159.94 o 
   0  -5  10       56.82       29.76     25.10 o 
   1  -5  10     1093.77     1085.99     94.35 o 
   2  -5  10     2877.37     2977.16    160.95 o 
   3  -5  10      181.46      152.25     40.90 o 
   4  -5  10      661.31      605.15     76.33 o 
   5  -5  10     4030.21     3957.67    193.55 o 
   6  -5  10     1321.07     1181.15    111.76 o 
   7  -5  10      107.76      111.76     50.41 o 
  -6  -4  10        0.41      -23.89     28.75 o 
  -5  -4  10      700.63      752.54     98.19 o 
  -4  -4  10     1162.80     1156.24    114.19 o 
  -3  -4  10      347.54      267.04     55.68 o 
  -2  -4  10      777.27      824.41     85.64 o 
  -1  -4  10     2583.29     2616.17    142.33 o 
   0  -4  10     1313.00     1289.66     96.98 o 
   1  -4  10        3.20      -12.35     16.40 o 
   2  -4  10     1946.56     1768.07    112.57 o 
   3  -4  10     2060.81     2037.75    126.33 o 
   4  -4  10       19.20       20.65     22.47 o 
   5  -4  10     4028.58     3702.57    179.99 o 
   6  -4  10     2509.02     2247.50    152.45 o 
   7  -4  10      193.58      152.05     45.35 o 
  -7  -3  10      836.40      864.90    112.77 o 
  -6  -3  10      981.58     1018.77    115.60 o 
  -5  -3  10       10.85       21.06     40.09 o 
  -4  -3  10      461.82      466.47     69.24 o 
  -3  -3  10     1642.32     1747.42    122.29 o 
  -2  -3  10       58.77       44.14     25.10 o 
  -1  -3  10     2900.13     3020.08    147.39 o 
   0  -3  10     7564.79     7775.64    228.58 o 
   1  -3  10      458.77      400.06     56.69 o 
   2  -3  10       13.17       24.90     26.32 o 
   3  -3  10     4219.59     3696.90    154.88 o 
   4  -3  10     5450.35     5001.34    192.34 o 
   5  -3  10      272.79      230.20     50.41 o 
   6  -3  10     2080.49     1829.62    130.99 o 
   7  -3  10      471.67      461.20     76.93 o 
  -7  -2  10      243.81      249.43     68.03 o 
  -6  -2  10     1621.20     1704.50    140.51 o 
  -5  -2  10     1549.98     1416.37     81.87 o 
  -4  -2  10      306.64      269.01     38.15 o 
  -3  -2  10      490.50      465.66     64.79 o 
  -2  -2  10     1478.59     1471.07    101.43 o 
  -1  -2  10      135.33      201.04     37.45 o 
   0  -2  10     1731.78     1768.88    105.48 o 
   1  -2  10     4904.82     5375.69    182.42 o 
   2  -2  10      647.53      598.27     61.35 o 
   3  -2  10      580.95      558.79     60.94 o 
   4  -2  10     6945.45     6806.47    220.68 o 
   5  -2  10       38.41       56.28     31.38 o 
   6  -2  10      613.64      455.33     70.05 o 
   7  -2  10      984.50      948.12    102.04 o 
  -7  -1  10        0.63       12.35     29.76 o 
  -6  -1  10      977.90      923.21    101.43 o 
  -5  -1  10     2389.90     2574.59    108.72 o 
  -4  -1  10      556.16      560.99     52.54 o 
  -3  -1  10      459.83      383.54     40.16 o 
  -2  -1  10     3714.30     3755.82    152.25 o 
  -1  -1  10     1401.56     1297.76     85.24 o 
   0  -1  10       76.86       75.31     23.49 o 
   1  -1  10     3269.55     3272.14    127.95 o 
   2  -1  10     5141.81     5093.46    168.24 o 
   3  -1  10       10.42        5.06     20.25 o 
   4  -1  10      842.64      845.89     53.39 o 
   5  -1  10     4100.61     4038.45    179.18 o 
   6  -1  10       44.32       28.14     30.77 o 
   7  -1  10     1465.78     1232.37    114.39 o 
  -8   0  10      526.19      562.84     94.35 o 
  -7   0  10      426.47      455.94     76.12 o 
  -6   0  10      562.08      462.15     49.11 o 
  -5   0  10     1794.86     1941.23     96.37 o 
  -4   0  10     3624.91     3904.26    269.27 o 
  -3   0  10     1036.13      973.32     59.00 o 
  -2   0  10     1993.21     2004.06     79.61 o 
  -1   0  10     2414.49     2464.93     85.74 o 
   0   0  10      388.24      344.06     33.51 o 
   1   0  10       21.43       33.41     19.44 o 
   2   0  10     5923.63     5886.69    170.07 o 
   3   0  10      602.05      630.05     61.55 o 
   4   0  10      128.00       76.26     22.82 o 
   5   0  10     1864.59     1822.23     84.65 o 
   6   0  10     1356.23     1227.31    107.51 o 
   7   0  10        1.47      -15.39     33.81 o 
  -8   1  10      250.53      300.45     73.09 o 
  -7   1  10      329.80      350.05     65.80 o 
  -6   1  10      135.48      159.61     45.05 o 
  -5   1  10      628.17      595.01     50.10 o 
  -4   1  10     3850.09     3734.90    136.05 o 
  -3   1  10     2352.81     2375.68     87.82 o 
  -2   1  10      256.93      227.33     32.60 o 
  -1   1  10      994.28      927.80     51.39 o 
   0   1  10     5364.92     5707.79    125.11 o 
   1   1  10       71.26       57.39     17.19 o 
   2   1  10     1511.82     1401.82     81.39 o 
   3   1  10     2906.53     2927.37    150.53 o 
   4   1  10      642.77      605.80     48.79 o 
   5   1  10      312.32      336.30     40.71 o 
   6   1  10     1255.84     1246.54    201.85 o 
  -7   2  10      464.42      508.17     78.76 o 
  -6   2  10      876.27      835.35     94.14 o 
  -5   2  10      132.57      132.21     44.34 o 
  -4   2  10     1061.26     1061.49     95.76 o 
  -3   2  10     1164.01     1097.12     95.97 o 
  -2   2  10     1644.84     1381.38    106.29 o 
  -1   2  10     3854.53     3458.40    169.86 o 
   0   2  10     5859.46     6029.23    226.15 o 
   1   2  10     2684.08     2965.82    155.49 o 
   2   2  10       46.76       60.94     33.00 o 
   3   2  10     2450.23     2443.27    145.37 o 
   4   2  10     1367.88     1472.48    121.27 o 
   5   2  10      502.29      389.33     69.04 o 
   6   2  10      569.95      639.57     90.30 o 
  -7   3  10       38.83        6.28     39.28 o 
  -6   3  10     1508.66     1420.65    126.13 o 
  -5   3  10     2118.95     1864.65    141.72 o 
  -4   3  10        1.73       10.73     24.90 o 
  -3   3  10     1065.09     1031.53     99.00 o 
  -2   3  10     2917.11     2461.50    146.58 o 
  -1   3  10     1625.92     1451.63    114.59 o 
   0   3  10     2284.56     2144.24    137.06 o 
   1   3  10     2494.69     2416.75    142.13 o 
   2   3  10      263.28      306.12     54.87 o 
   3   3  10      124.94      187.48     50.82 o 
   4   3  10     1236.14     1362.35    122.69 o 
   5   3  10      406.68      446.22     75.31 o 
  -7   4  10      162.61       89.69     43.93 o 
  -6   4  10      853.56      706.58     94.75 o 
  -5   4  10     1376.24     1585.66    136.05 o 
  -4   4  10      907.86      961.48    103.25 o 
  -3   4  10      192.82      202.46     50.61 o 
  -2   4  10     5587.93     5524.50    239.51 o 
  -1   4  10     5578.76     5646.58    237.08 o 
   0   4  10      347.79      326.97     59.52 o 
   1   4  10     1566.31     1888.74    135.65 o 
   2   4  10     2550.07     2725.30    167.43 o 
   3   4  10      495.15      578.63     86.05 o 
   4   4  10      209.69      182.62     54.46 o 
  -7   5  10      860.17      813.68    107.71 o 
  -6   5  10      146.30      103.25     46.57 o 
  -5   5  10      850.29      838.99    106.09 o 
  -4   5  10     1714.90     1834.89    150.63 o 
  -3   5  10     1397.52     1326.51    126.54 o 
  -2   5  10      340.92      314.01     67.62 o 
  -1   5  10     1560.64     1721.31    140.51 o 
   0   5  10     1137.23     1442.72    125.52 o 
   1   5  10      204.33      176.18     37.71 o 
   2   5  10     2671.66     2570.62    175.73 o 
   3   5  10      644.37      732.70    100.01 o 
  -6   6  10      811.63      733.91    102.85 o 
  -5   6  10      315.86      245.99     69.65 o 
  -4   6  10     1133.38      998.53    120.46 o 
  -3   6  10     1232.18     1412.15    137.06 o 
  -2   6  10      220.05      171.89     60.74 o 
  -1   6  10      757.65      840.41    104.47 o 
   0   6  10     3503.50     4032.05    155.76 o 
   1   6  10       73.81       86.65     43.12 o 
   2   6  10      142.32      164.19     54.06 o 
  -4   7  10       82.72       91.11     46.97 o 
  -3   7  10     1425.43     1388.06    141.52 o 
  -2   7  10     1296.82     1338.46    137.27 o 
  -1   7  10       55.18       25.93     27.06 o 
   0   7  10     1091.36     1271.90     94.05 o 
   0  -9  11       11.05      -18.63     37.66 o 
   1  -9  11      507.41      612.03     89.89 o 
   2  -9  11      906.18      790.80    103.05 o 
   3  -9  11        1.58       -7.49     38.87 o 
  -2  -8  11      760.64      555.95     85.24 o 
  -1  -8  11     1000.12     1035.98    111.96 o 
   0  -8  11      944.76      872.60    102.44 o 
   1  -8  11      102.82       73.49     38.26 o 
   2  -8  11     1158.56     1065.14    111.35 o 
   3  -8  11     1146.03     1241.48    122.08 o 
   4  -8  11       14.57       12.96     38.87 o 
   5  -8  11      543.47      379.41     78.96 o 
  -3  -7  11      455.68      409.17     80.58 o 
  -2  -7  11       24.42       56.49     41.71 o 
  -1  -7  11     1540.52     1538.89    129.98 o 
   0  -7  11     2760.57     2594.51    166.42 o 
   1  -7  11      805.81      810.85     93.33 o 
   2  -7  11      308.82      301.46     60.13 o 
   3  -7  11     2429.95     2628.32    175.53 o 
   4  -7  11      525.19      460.39     75.72 o 
   5  -7  11       23.37       43.73     41.71 o 
   6  -7  11      750.88      901.55    116.41 o 
  -4  -6  11       35.31        9.52     40.09 o 
  -3  -6  11      370.57      319.89     69.24 o 
  -2  -6  11      714.51      603.13     84.02 o 
  -1  -6  11       93.43       92.93     38.26 o 
   0  -6  11     1328.72     1462.77    119.86 o 
   1  -6  11     2999.32     3143.38    171.28 o 
   2  -6  11        7.52       24.09     33.00 o 
   3  -6  11     1786.93     1667.45    130.99 o 
   4  -6  11     1535.82     1637.08    132.61 o 
   5  -6  11     1033.15     1257.67    122.69 o 
   6  -6  11      110.05      101.63     39.48 o 
   7  -6  11     1488.42     1290.27    127.75 o 
  -5  -5  11     1067.89     1179.32    132.61 o 
  -4  -5  11      679.75      552.11     85.84 o 
  -3  -5  11      698.21      627.83     85.64 o 
  -2  -5  11     1452.80     1545.98    125.12 o 
  -1  -5  11     1462.24     1586.87    121.27 o 
   0  -5  11      391.68      358.76     59.32 o 
   1  -5  11      871.35      980.91     94.55 o 
   2  -5  11     1113.27     1131.95    104.87 o 
   3  -5  11       90.01       99.61     35.63 o 
   4  -5  11     4362.11     4654.94    213.19 o 
   5  -5  11     2272.62     2057.79    142.94 o 
   6  -5  11      247.04      231.82     56.89 o 
   7  -5  11      445.88      346.00     68.43 o 
  -6  -4  11      192.07      157.92     55.47 o 
  -5  -4  11     1242.24     1403.85    138.08 o 
  -4  -4  11      786.90      855.59    102.44 o 
  -3  -4  11      179.38      184.84     46.16 o 
  -2  -4  11     1162.70     1129.52    100.82 o 
  -1  -4  11     3037.05     3333.89    167.03 o 
   0  -4  11     1184.31      892.24     85.03 o 
   1  -4  11      342.68      231.82     47.38 o 
   2  -4  11     2379.06     2505.43    137.87 o 
   3  -4  11     1388.17     1429.97    110.54 o 
   4  -4  11      321.08      225.34     45.76 o 
   5  -4  11     1221.51     1242.69    105.89 o 
   6  -4  11      768.75      760.03     92.12 o 
   7  -4  11      100.35      104.27     50.61 o 
  -6  -3  11       75.15       81.79     43.73 o 
  -5  -3  11      359.97      378.40     74.71 o 
  -4  -3  11     1492.32     1655.10    131.60 o 
  -3  -3  11      723.36      664.07     78.76 o 
  -2  -3  11      481.09      388.92     58.11 o 
  -1  -3  11     2610.46     2337.19    133.22 o 
   0  -3  11     4828.81     4923.60    187.27 o 
   1  -3  11        0.43        9.11     26.12 o 
   2  -3  11      653.70      629.04     67.62 o 
   3  -3  11     4268.30     4136.03    178.77 o 
   4  -3  11     1109.81      936.37     86.85 o 
   5  -3  11     1861.05     1721.51    123.50 o 
   6  -3  11     1073.33     1034.36    103.66 o 
   7  -3  11      813.87      603.13     82.60 o 
  -7  -2  11     1112.19     1202.81    132.41 o 
  -6  -2  11      827.27     1005.41    115.40 o 
  -5  -2  11      318.19      356.06     89.89 o 
  -4  -2  11      745.61      773.17     61.63 o 
  -3  -2  11     1608.56     1655.30    117.83 o 
  -2  -2  11     1076.54      982.53     85.44 o 
  -1  -2  11     1278.77     1303.63     96.37 o 
   0  -2  11     3185.94     3416.29    148.60 o 
   1  -2  11     3024.95     3250.88    150.43 o 
   2  -2  11       68.42       50.61     28.95 o 
   3  -2  11     1718.86     1547.60    104.27 o 
   4  -2  11     1181.15     1140.45     91.92 o 
   5  -2  11       84.23       95.97     38.06 o 
   6  -2  11     1028.03      932.32     95.16 o 
   7  -2  11     1674.72     1569.87    136.86 o 
  -7  -1  11      190.44      141.11     49.00 o 
  -6  -1  11     2383.51     2513.53    166.42 o 
  -5  -1  11     1109.93     1178.53     80.38 o 
  -4  -1  11       11.74       25.46     22.31 o 
  -3  -1  11     4088.57     4444.90    282.23 o 
  -2  -1  11     4319.79     4312.83    125.88 o 
  -1  -1  11      353.89      348.84     50.61 o 
   0  -1  11      647.17      620.54     62.15 o 
   1  -1  11     2847.80     2845.97    130.18 o 
   2  -1  11     1513.77     1466.01     94.35 o 
   3  -1  11       21.12       12.15     18.83 o 
   4  -1  11     3386.91     3345.53    111.25 o 
   5  -1  11      831.46      690.99     75.31 o 
   6  -1  11      125.40      116.62     42.31 o 
   7  -1  11     1229.00     1079.92    110.54 o 
  -7   0  11       30.90       65.80     41.10 o 
  -6   0  11      363.33      303.56     43.05 o 
  -5   0  11     1887.37     1928.63    151.34 o 
  -4   0  11     2457.72     2532.74    130.38 o 
  -3   0  11      916.55      870.14     59.35 o 
  -2   0  11     3411.00     3220.80    105.81 o 
  -1   0  11      333.74      353.66     36.26 o 
   0   0  11       24.32       22.10     15.10 o 
   1   0  11     3411.81     3472.13    106.03 o 
   2   0  11     4467.32     4371.90    156.91 o 
   3   0  11      835.86      760.64     67.42 o 
   4   0  11      214.04      230.19     33.42 o 
   5   0  11     3073.28     3058.22    194.77 o 
   6   0  11      203.51      185.65     46.16 o 
  -7   1  11      858.66      919.37    101.84 o 
  -6   1  11      191.32      161.58     33.28 o 
  -5   1  11     1873.31     1758.79     86.98 o 
  -4   1  11     3504.19     3353.50    115.24 o 
  -3   1  11     1510.59     1359.78     69.25 o 
  -2   1  11      565.12      582.07     76.12 o 
  -1   1  11     2937.45     3010.16    166.83 o 
   0   1  11     2272.11     2278.68    144.15 o 
   1   1  11       73.49       77.34     39.07 o 
   2   1  11     2065.95     2355.41    145.77 o 
   3   1  11     3017.25     3277.41    172.50 o 
   4   1  11      507.02      364.43     62.96 o 
   5   1  11      956.06      893.25     94.55 o 
   6   1  11     1387.43     1406.48    128.16 o 
  -7   2  11      984.44     1023.63    110.95 o 
  -6   2  11      873.93      780.28     93.13 o 
  -5   2  11       66.17       49.80     36.24 o 
  -4   2  11     1558.56     1499.61    119.05 o 
  -3   2  11     2037.66     1867.68    129.78 o 
  -2   2  11      240.47      134.84     44.74 o 
  -1   2  11     4027.36     3862.31    188.89 o 
   0   2  11     1931.61     2075.20    140.51 o 
   1   2  11      757.41      762.87     84.43 o 
   2   2  11      191.63       77.54     38.26 o 
   3   2  11     4562.80     4557.75    208.13 o 
   4   2  11     2463.18     2731.98    170.47 o 
   5   2  11       13.18       14.37     27.33 o 
  -7   3  11      158.26      107.91     45.96 o 
  -6   3  11     2562.76     2602.41    176.54 o 
  -5   3  11      603.26      587.33     82.81 o 
  -4   3  11      107.19      119.25     45.76 o 
  -3   3  11     2016.36     1780.63    134.03 o 
  -2   3  11     4190.77     3933.37    194.56 o 
  -1   3  11       40.40       39.48     29.96 o 
   0   3  11       60.40      105.68     38.06 o 
   1   3  11     1133.22     1119.60    104.47 o 
   3   3  11      623.70      679.45     86.25 o 
   4   3  11     1687.38     1858.57    148.20 o 
   5   3  11      346.27      375.36     74.30 o 
  -7   4  11      135.92      134.43     58.31 o 
  -6   4  11      606.29      634.30     95.76 o 
  -5   4  11     1543.22     1714.83    145.16 o 
  -4   4  11      118.52      113.58     44.54 o 
  -3   4  11      549.67      568.91     83.41 o 
  -2   4  11     2964.29     2738.86    174.11 o 
  -1   4  11      956.50      859.03     96.98 o 
   0   4  11       13.24       -9.52     24.09 o 
   1   4  11      478.07      582.27     79.97 o 
   2   4  11     2659.33     2886.25    179.78 o 
   3   4  11       20.21       14.37     28.75 o 
   4   4  11      497.92      449.26     80.78 o 
  -6   5  11       10.68       16.20     45.35 o 
  -5   5  11     1677.18     1739.73    155.89 o 
  -4   5  11     1147.38     1358.70    133.42 o 
  -3   5  11       19.45       39.07     45.35 o 
  -2   5  11      482.33      463.02     81.79 o 
  -1   5  11     2271.63     2684.20    180.80 o 
   1   5  11      906.74      980.38     76.80 o 
   2   5  11     1117.75     1215.97    126.74 o 
   3   5  11      588.96      603.53     93.54 o 
  -5   6  11        4.33        9.72     36.65 o 
  -4   6  11      916.45      897.50    116.01 o 
  -3   6  11      323.14      440.15     81.79 o 
  -2   6  11       53.38       56.89     50.82 o 
  -1   6  11      831.50      973.62    120.26 o 
   0   6  11     1581.45     1983.68    115.66 o 
   1   6  11        4.97       -9.31     28.55 o 
  -2   7  11     1037.32     1001.77    122.29 o 
  -1  -8  12      407.26      419.29     76.93 o 
   0  -8  12      157.75      126.54     48.59 o 
   1  -8  12      829.04      943.66    110.14 o 
   2  -8  12     1435.47     1420.86    131.19 o 
   3  -8  12      257.85      238.70     59.73 o 
   4  -8  12       38.34       74.30     50.01 o 
  -3  -7  12      170.64      204.28     63.98 o 
  -2  -7  12        2.39        8.30     31.38 o 
  -1  -7  12     1050.25     1041.25    110.95 o 
   0  -7  12     1102.78     1160.29    117.22 o 
   1  -7  12      138.73      139.29     49.60 o 
   2  -7  12      692.55      874.82    102.65 o 
   3  -7  12      855.86     1009.46    114.59 o 
   4  -7  12       45.75        7.90     30.37 o 
   5  -7  12      623.49      559.19     91.11 o 
  -4  -6  12      196.43      200.84     58.71 o 
  -3  -6  12      853.06      795.06    100.62 o 
  -2  -6  12      317.24      284.45     60.74 o 
  -1  -6  12      755.06      652.73     85.84 o 
   0  -6  12     2342.21     2236.36    154.48 o 
   1  -6  12     1779.49     1589.91    125.32 o 
   2  -6  12      178.10      139.90     41.91 o 
   3  -6  12     1715.19     1716.45    139.90 o 
   4  -6  12      534.17      613.25     84.83 o 
   5  -6  12       42.51       20.85     30.17 o 
   6  -6  12      835.76      777.85     97.99 o 
  -5  -5  12      364.80      463.23     88.88 o 
  -4  -5  12        0.46      -15.59     29.15 o 
  -3  -5  12      637.42      609.20     84.02 o 
  -2  -5  12      766.16      768.53     91.11 o 
  -1  -5  12       75.33       56.28     30.77 o 
   0  -5  12      674.84      613.05     78.76 o 
   1  -5  12     2155.85     2483.56    154.27 o 
   2  -5  12      245.98      194.97     48.59 o 
   3  -5  12     2147.73     1995.23    137.47 o 
   4  -5  12     1378.68     1427.94    123.90 o 
   5  -5  12       24.58       28.34     31.79 o 
   6  -5  12       29.33        7.09     34.22 o 
  -5  -4  12     1100.22     1298.57    134.03 o 
  -4  -4  12      714.65      824.01    100.82 o 
  -3  -4  12       10.42        2.83     32.19 o 
  -2  -4  12     1368.58     1575.74    122.49 o 
  -1  -4  12     2493.15     2509.07    150.83 o 
   0  -4  12       42.31       24.90     31.58 o 
   1  -4  12     4092.90     4152.03    188.08 o 
   2  -4  12     4055.34     4619.91    206.31 o 
   3  -4  12      201.46      145.57     44.74 o 
   4  -4  12        7.45       -9.72     28.55 o 
   5  -4  12      656.08      677.02     81.79 o 
   6  -4  12      390.64      286.07     61.35 o 
   7  -4  12      309.39      204.28     58.11 o 
  -6  -3  12       79.86       83.41     44.95 o 
  -5  -3  12     1117.11     1225.89    127.55 o 
  -4  -3  12     1913.02     1885.10     99.38 o 
  -3  -3  12      500.97      425.16     67.82 o 
  -2  -3  12      460.11      359.97     58.11 o 
  -1  -3  12     4160.82     4246.98    187.07 o 
   0  -3  12     1331.60     1240.67     97.99 o 
   1  -3  12     1096.94     1100.77     93.33 o 
   2  -3  12     3591.94     3338.95    158.73 o 
   3  -3  12     3049.13     3304.74    166.22 o 
   4  -3  12       85.01       49.00     26.52 o 
   5  -3  12      856.36      707.59     82.00 o 
   6  -3  12     1164.56     1018.77    103.86 o 
   7  -3  12      269.49      229.79     57.30 o 
  -6  -2  12      110.72      103.25     44.54 o 
  -5  -2  12       12.87       22.16     27.16 o 
  -4  -2  12     2159.23     2345.90    107.77 o 
  -3  -2  12      647.29      611.49     54.08 o 
  -2  -2  12      205.77      180.80     42.92 o 
  -1  -2  12     1450.47     1736.90    113.98 o 
   0  -2  12     3728.85     3693.66    161.16 o 
   1  -2  12        5.00       26.72     21.87 o 
   2  -2  12      754.66      663.86     69.44 o 
   3  -2  12     3345.39     3055.51    154.27 o 
   4  -2  12      715.73      587.54     70.25 o 
   5  -2  12      364.87      316.85     55.47 o 
   6  -2  12     1293.44     1150.98    109.73 o 
   7  -2  12     1531.92     1183.17    117.43 o 
  -7  -1  12      100.55      170.47     54.46 o 
  -6  -1  12      878.62      842.49    137.77 o 
  -5  -1  12      163.63      130.70     55.57 o 
  -4  -1  12      130.51      123.22     29.76 o 
  -3  -1  12     3046.10     3023.50    115.38 o 
  -2  -1  12     2762.30     3013.81    110.37 o 
  -1  -1  12       64.27       68.03     31.18 o 
   0  -1  12     1198.52     1281.77     89.89 o 
   1  -1  12     2340.71     2487.41    131.40 o 
   2  -1  12       18.57       14.58     22.07 o 
   3  -1  12      926.62      916.53     78.76 o 
   4  -1  12     1519.58     1519.25    133.93 o 
   5  -1  12      339.92      231.61     51.22 o 
   6  -1  12      922.38      864.70     93.13 o 
  -7   0  12        0.21       21.06     39.28 o 
  -6   0  12      405.47      410.99     64.79 o 
  -5   0  12     1079.10     1027.01     81.89 o 
  -4   0  12      450.78      418.17     47.71 o 
  -3   0  12     2382.21     2361.15    100.03 o 
  -2   0  12      853.35      835.66     57.98 o 
  -1   0  12      264.16      251.26     33.70 o 
   0   0  12      677.74      656.79     62.15 o 
   1   0  12     4623.67     5060.39    178.77 o 
   2   0  12     2521.50     2581.90     99.23 o 
   3   0  12       52.16       34.58     18.61 o 
   4   0  12     1699.66     1684.62    167.43 o 
   5   0  12     1376.25     1445.08    148.50 o 
   6   0  12       73.79       59.52     38.26 o 
  -7   1  12      162.09      119.86     49.00 o 
  -6   1  12      168.19      132.41     43.53 o 
  -5   1  12     1062.02     1044.28    102.85 o 
  -4   1  12     1294.87     1180.34    109.33 o 
  -3   1  12       10.50      -21.87     20.45 o 
  -2   1  12     3911.89     4355.90    214.00 o 
  -1   1  12     1177.39     1204.83    112.16 o 
   0   1  12        2.26       -4.05     22.68 o 
   1   1  12     1199.66     1166.57    109.33 o 
   2   1  12     2784.06     3057.33    175.53 o 
   3   1  12     2229.39     2381.32    157.11 o 
   4   1  12      387.98      360.58     65.19 o 
   5   1  12     1417.45     1455.68    128.36 o 
   6   1  12      704.68      777.64     98.60 o 
  -7   2  12     1119.71     1187.02    124.11 o 
  -6   2  12      523.61      362.00     66.41 o 
  -5   2  12      195.88      203.47     54.46 o 
  -4   2  12     1815.19     1593.55    129.17 o 
  -3   2  12      546.08      429.01     66.61 o 
  -2   2  12      739.80      596.24     79.16 o 
  -1   2  12      443.35      596.04     79.77 o 
   0   2  12      406.30      387.51     65.80 o 
   1   2  12      199.01      195.58     52.84 o 
   2   2  12     2273.87     2370.79    153.87 o 
   3   2  12     1917.99     1819.30    137.47 o 
   4   2  12       92.56       98.19     44.14 o 
   5   2  12      564.72      559.60     82.81 o 
  -6   3  12     1958.45     1829.01    153.87 o 
  -5   3  12        0.48       14.58     37.45 o 
  -4   3  12     2712.82     2540.66    168.45 o 
  -3   3  12     3807.53     3916.16    205.29 o 
  -2   3  12     1798.31     1537.68    127.14 o 
  -1   3  12      436.63      467.48     75.52 o 
   0   3  12     1642.89     1683.24    132.21 o 
   1   3  12      423.56      446.42     70.05 o 
   2   3  12        7.48       16.60     37.05 o 
   3   3  12     2016.46     2158.21    159.34 o 
   4   3  12     1123.59     1315.58    130.59 o 
  -6   4  12     1403.61     1470.26    144.15 o 
  -5   4  12      732.18      750.31    100.42 o 
  -4   4  12      182.52      133.62     46.36 o 
  -3   4  12     3236.66     3304.13    202.86 o 
  -2   4  12     1504.60     1462.36    133.42 o 
  -1   4  12      104.28       74.30     43.12 o 
   0   4  12      852.28      792.02     98.19 o 
   1   4  12     2297.68     2441.65    167.84 o 
   2   4  12      165.73      232.63     58.51 o 
   3   4  12      123.42      149.21     55.88 o 
  -5   5  12     1273.56     1268.61    138.08 o 
  -4   5  12      478.07      486.10     84.83 o 
  -3   5  12      207.93      165.81     59.73 o 
  -2   5  12     1919.26     2009.20    167.23 o 
  -1   5  12      408.50      400.87     76.53 o 
   0   5  12        0.75      -12.35     38.87 o 
   1   5  12     1631.48     1874.06    110.27 o 
   2   5  12     1460.05     1887.52    162.57 o 
  -4   6  12     1948.24     2023.58    175.94 o 
  -3   6  12      203.30      195.17     61.75 o 
  -2   6  12      434.11      456.95     91.11 o 
  -1   6  12     2295.74     2507.45    195.78 o 
   0   6  12      612.60      708.00    106.90 o 
   0  -8  13       75.10       88.27     43.93 o 
   1  -8  13      998.87      848.71    106.70 o 
   2  -8  13      787.44      681.68     96.78 o 
   3  -8  13      304.19      265.63     63.57 o 
  -2  -7  13      637.63      599.68     92.32 o 
  -1  -7  13     1163.15     1091.46    116.21 o 
   0  -7  13      520.38      454.32     76.33 o 
   1  -7  13       19.34       23.69     29.76 o 
   2  -7  13     1419.40     1621.90    141.52 o 
   3  -7  13      128.93      182.82     54.87 o 
   4  -7  13      101.98       63.77     40.69 o 
   5  -7  13      662.79      626.61     99.00 o 
  -3  -6  13      827.66      724.20     99.81 o 
  -2  -6  13       33.36       22.88     32.80 o 
  -1  -6  13     1181.45     1130.13    116.62 o 
   0  -6  13     1495.81     1412.56    124.92 o 
   1  -6  13      259.23      182.42     49.60 o 
   2  -6  13      933.81     1060.68    110.14 o 
   3  -6  13     1508.64     1685.27    144.56 o 
   4  -6  13      968.48      944.88    105.48 o 
   5  -6  13        1.36       45.55     43.53 o 
  -4  -5  13      245.69      324.14     76.73 o 
  -3  -5  13     1509.48     1437.26    131.80 o 
  -2  -5  13      942.65      858.63     97.99 o 
  -1  -5  13       28.69        8.71     35.63 o 
   0  -5  13     1391.42     1383.60    120.06 o 
   1  -5  13     1859.44     1901.09    138.89 o 
   2  -5  13       24.08       22.68     27.13 o 
   3  -5  13     1257.54     1178.11    110.34 o 
   4  -5  13      586.30      686.94     89.28 o 
   5  -5  13      810.25      815.30    104.06 o 
   6  -5  13      357.48      368.68     68.84 o 
  -5  -4  13      672.17      614.06     94.95 o 
  -4  -4  13       57.04       14.58     45.76 o 
  -3  -4  13      998.51     1105.63    110.34 o 
  -2  -4  13     2080.13     2100.11    146.18 o 
  -1  -4  13      371.78      377.79     63.57 o 
   0  -4  13     1326.80     1286.83    111.15 o 
   1  -4  13     3453.94     3539.79    181.20 o 
   2  -4  13     1253.15     1291.28    113.78 o 
   3  -4  13      129.87       98.40     36.04 o 
   4  -4  13     1327.55     1350.00    119.86 o 
   5  -4  13      904.07      846.68     91.71 o 
   6  -4  13       14.61      -14.58     29.56 o 
  -6  -3  13       45.65       12.35     44.74 o 
  -5  -3  13     1190.18     1297.49    142.63 o 
  -4  -3  13      414.07      451.79     52.81 o 
  -3  -3  13       56.28       53.85     38.26 o 
  -2  -3  13      838.10      919.97     92.93 o 
  -1  -3  13     2568.59     2443.88    146.18 o 
   0  -3  13       38.21       82.60     33.00 o 
   1  -3  13     1519.02     1429.16    110.95 o 
   2  -3  13     2605.72     2452.79    148.40 o 
   3  -3  13      666.14      601.71     75.11 o 
   4  -3  13       50.42       28.95     25.51 o 
   5  -3  13     1091.40      914.51     94.95 o 
   6  -3  13      352.60      331.02     66.00 o 
  -6  -2  13      176.63      165.00     55.47 o 
  -5  -2  13      975.58     1031.02     79.11 o 
  -4  -2  13     1526.97     1501.66     89.74 o 
  -3  -2  13      435.17      401.79     71.67 o 
  -2  -2  13      108.18       78.96     35.43 o 
  -1  -2  13     2614.85     2863.78    151.03 o 
   0  -2  13     1860.73     1770.50    116.82 o 
   1  -2  13       44.47       40.49     29.96 o 
   2  -2  13     3028.99     2791.50    145.97 o 
   3  -2  13     2196.47     2073.38    133.42 o 
   4  -2  13      369.25      299.23     54.26 o 
   5  -2  13      371.40      370.30     60.13 o 
   6  -2  13     2146.64     2049.29    149.62 o 
  -6  -1  13      682.37      688.47    122.89 o 
  -5  -1  13        2.28      -29.36     24.07 o 
  -4  -1  13      771.71      830.71     66.01 o 
  -3  -1  13     2893.12     2829.52    115.27 o 
  -2  -1  13      205.94      171.44     33.66 o 
  -1  -1  13      602.29      606.20     51.37 o 
   0  -1  13     1903.55     1921.33    115.00 o 
   1  -1  13      671.20      664.07     71.67 o 
   2  -1  13      889.76      861.67     79.36 o 
   3  -1  13     4993.46     5001.75    198.41 o 
   4  -1  13     1275.22     1218.80     99.00 o 
   5  -1  13      193.17      117.43     41.91 o 
   6  -1  13     1784.58     1698.02    135.45 o 
  -6   0  13     1185.81     1127.57     80.58 o 
  -5   0  13      865.43      756.20     95.76 o 
  -4   0  13       17.03        0.44     20.04 o 
  -3   0  13     1489.02     1440.23     81.86 o 
  -2   0  13     1930.60     1958.59    144.15 o 
  -1   0  13     1405.32     1185.40    111.15 o 
   0   0  13      119.16      135.85     49.00 o 
   1   0  13     3382.33     3620.37    194.97 o 
   2   0  13       59.93      105.89     44.34 o 
   3   0  13      476.12      466.47     75.72 o 
   4   0  13     1997.80     2345.28    152.86 o 
  -6   1  13      273.45      244.57     60.54 o 
  -5   1  13     1132.79     1102.79    111.96 o 
  -4   1  13      149.71      100.62     39.88 o 
  -3   1  13      996.63      833.93     96.37 o 
  -2   1  13     4086.27     4262.37    220.07 o 
  -1   1  13     3535.45     3783.75    207.12 o 
   0   1  13       74.24       69.04     36.24 o 
   1   1  13     1195.18     1275.29    120.26 o 
   2   1  13     4971.64     5407.07    245.38 o 
   3   1  13      136.61      191.32     57.30 o 
   4   1  13      860.44      840.20     98.80 o 
   5   1  13     1175.79     1176.29    121.48 o 
  -6   2  13        6.00       22.68     38.87 o 
  -5   2  13      682.28      775.62     96.17 o 
  -4   2  13     1021.88      890.82    100.22 o 
  -3   2  13       31.87       46.36     31.79 o 
  -2   2  13      104.19      168.85     52.44 o 
  -1   2  13     4212.17     4122.47    214.61 o 
   0   2  13     1565.73     1572.90    133.22 o 
   1   2  13      184.47      217.64     53.25 o 
   2   2  13     1416.37     1333.60    123.50 o 
   3   2  13     1315.04     1562.98    135.24 o 
   4   2  13       33.68       72.28     36.65 o 
  -6   3  13      740.31      643.41    101.23 o 
  -5   3  13        1.55       35.84     42.72 o 
  -4   3  13      703.72      696.26     95.36 o 
  -3   3  13     1530.69     1598.62    136.86 o 
  -2   3  13        0.56        0.81     26.12 o 
  -1   3  13      421.20      450.07     76.53 o 
   0   3  13     1903.22     1874.77    145.57 o 
   1   3  13      168.63      198.61     51.22 o 
   3   3  13     2479.77     2733.80    184.64 o 
  -5   4  13      247.65      192.54     57.50 o 
  -4   4  13      403.94      440.15     83.01 o 
  -3   4  13     1773.93     1965.88    161.97 o 
  -2   4  13     1293.10     1369.84    132.61 o 
  -1   4  13       39.56       40.09     35.03 o 
   0   4  13      594.72      663.86     92.32 o 
   1   4  13     2138.53     2171.57    165.21 o 
   2   4  13       87.36       83.01     42.11 o 
  -4   5  13       79.84      120.87     58.71 o 
  -3   5  13      909.01      691.40    103.05 o 
  -2   5  13      670.63      664.07    100.01 o 
  -1   5  13      337.22      373.33     80.38 o 
   0   5  13      315.51      359.16     75.92 o 
   1   5  13     2489.36     2726.72    196.99 o 
  -1  -7  14      949.83      938.40    111.15 o 
   0  -7  14        6.03       15.18     40.09 o 
   1  -7  14      473.36      473.55     80.98 o 
   2  -7  14     1405.26     1414.58    135.65 o 
   3  -7  14      280.83      302.47     70.05 o 
   4  -7  14       42.87       46.77     48.39 o 
  -3  -6  14      241.19      249.23     66.00 o 
  -2  -6  14      630.53      601.71     90.09 o 
  -1  -6  14      711.40      742.42     95.97 o 
   0  -6  14      197.11      236.88     55.68 o 
   1  -6  14      370.70      346.81     66.00 o 
   2  -6  14     1475.89     1701.87    142.53 o 
   3  -6  14     2748.26     3041.95    197.19 o 
   4  -6  14      108.80       97.59     42.52 o 
   5  -6  14      842.21      920.58    115.81 o 
  -4  -5  14      506.10      548.06     94.95 o 
  -3  -5  14      954.01      904.18    107.71 o 
  -2  -5  14      104.87      135.45     50.01 o 
  -1  -5  14      281.84      276.96     58.92 o 
   0  -5  14      798.29      850.93     97.38 o 
   1  -5  14       69.27       63.77     39.07 o 
   2  -5  14      198.91      153.87     44.54 o 
   3  -5  14     1336.24     1301.81    123.70 o 
   4  -5  14     1021.32     1060.88    115.40 o 
   5  -5  14       22.96       31.18     33.20 o 
  -4  -4  14      275.31      289.72     73.29 o 
  -3  -4  14     1305.37     1335.62    125.93 o 
  -2  -4  14     2449.33     2598.36    167.23 o 
  -1  -4  14       46.32       37.45     30.77 o 
   0  -4  14      725.97      804.17     91.71 o 
   1  -4  14     2217.83     2449.55    158.53 o 
   2  -4  14      192.23      163.38     45.35 o 
   3  -4  14       52.58       46.77     39.07 o 
   4  -4  14     1816.82     1870.11    145.37 o 
   5  -4  14      118.99      117.43     43.93 o 
  -5  -3  14      609.58      622.72     66.63 o 
  -4  -3  14      114.99      112.45     32.14 o 
  -3  -3  14      559.11      464.64     74.91 o 
  -2  -3  14      951.07     1081.74    105.48 o 
  -1  -3  14     1149.51     1188.23    106.29 o 
   0  -3  14      538.52      596.04     76.93 o 
   1  -3  14     2306.52     2399.34    149.21 o 
   2  -3  14     1852.67     2011.83    141.11 o 
   3  -3  14        2.82       -2.43     21.87 o 
   4  -3  14      685.89      687.55     87.66 o 
   5  -3  14     1560.29     1289.66    112.57 o 
  -5  -2  14      909.41      884.29     76.31 o 
  -4  -2  14      683.57      644.34     61.93 o 
  -3  -2  14      869.45      765.73     64.92 o 
  -2  -2  14      427.95      371.51     62.96 o 
  -1  -2  14     2121.79     2350.14    143.54 o 
   0  -2  14      526.56      551.90     70.25 o 
   1  -2  14      544.88      520.52     67.42 o 
   2  -2  14     1624.34     1782.45    128.36 o 
   3  -2  14      340.05      408.97     65.19 o 
   4  -2  14       66.20       46.97     30.17 o 
   5  -2  14      893.13      890.62     95.36 o 
  -6  -1  14      387.42      360.63     69.34 o 
  -5  -1  14       26.56        6.77     19.46 o 
  -4  -1  14      649.91      698.02    132.00 o 
  -3  -1  14      754.64      757.77     63.02 o 
  -2  -1  14      113.49       69.24     38.87 o 
  -1  -1  14      397.99      462.12     48.54 o 
   0  -1  14     2466.35     2782.39    148.00 o 
   1  -1  14       87.26       89.49     34.01 o 
   2  -1  14     2968.83     2750.81    147.39 o 
   3  -1  14     1170.71     1341.49    108.52 o 
   4  -1  14      647.47      504.73     68.03 o 
   5  -1  14       20.49        5.87     31.18 o 
  -6   0  14      510.91      487.93     81.19 o 
  -5   0  14       59.01       28.14     31.79 o 
  -4   0  14      766.64      657.79     94.75 o 
  -3   0  14     1364.38     1521.88    138.68 o 
  -2   0  14     3642.03     3850.36    212.99 o 
  -1   0  14       36.55       45.35     32.60 o 
   0   0  14     2444.64     2544.91    170.47 o 
   1   0  14     1304.11     1445.35    132.00 o 
   2   0  14       96.58      116.21     46.57 o 
   3   0  14      486.74      637.14     91.31 o 
   4   0  14      976.51     1018.77    105.89 o 
  -6   1  14      473.78      459.99     76.53 o 
  -5   1  14      175.84      238.70     61.14 o 
  -4   1  14       36.60       14.58     37.05 o 
  -3   1  14     1479.94     1446.16    130.18 o 
  -2   1  14     1807.74     1963.04    154.07 o 
  -1   1  14      567.03      705.37     99.20 o 
   0   1  14     1512.58     1645.59    143.14 o 
   1   1  14     1945.47     1923.76    154.68 o 
   2   1  14      762.40      943.86    110.14 o 
   4   1  14     1011.40     1110.49    115.81 o 
  -5   2  14      863.84      787.57    100.22 o 
  -4   2  14      332.65      342.76     67.01 o 
  -3   2  14        0.82       -4.86     25.31 o 
  -2   2  14     2389.43     2402.18    167.23 o 
  -1   2  14     1711.69     1970.53    155.08 o 
   0   2  14        1.74       -9.52     27.13 o 
   1   2  14      500.36      640.38     92.93 o 
   2   2  14     1548.04     1747.22    148.60 o 
   3   2  14      125.47      228.78     60.33 o 
   4   2  14      339.92      380.42     80.38 o 
  -5   3  14      508.83      446.83     84.02 o 
  -4   3  14      818.18      661.84     94.95 o 
  -3   3  14      466.09      340.33     68.84 o 
  -2   3  14      266.06      293.77     64.38 o 
  -1   3  14     1835.41     1674.13    145.57 o 
   0   3  14      638.39      604.34     87.87 o 
   1   3  14       15.18        9.72     38.87 o 
   3   3  14     1175.28     1139.24    127.75 o 
  -4   4  14     1392.50     1506.29    149.82 o 
  -3   4  14      666.33      595.84     95.36 o 
  -2   4  14       93.13       84.83     49.40 o 
  -1   4  14      742.78      677.43     97.18 o 
   0   4  14     1636.77     1696.20    151.44 o 
   1   4  14      638.60      639.37     97.59 o 
  -2   5  14      298.70      183.63     64.99 o 
   0  -7  15      212.21      189.70     55.68 o 
   1  -7  15      521.63      542.39     88.88 o 
   2  -7  15     1308.01     1243.10    131.80 o 
  -2  -6  15      901.54      916.33    113.17 o 
  -1  -6  15      406.59      408.56     78.35 o 
   0  -6  15      161.70      146.58     47.58 o 
   1  -6  15      200.18      258.14     64.38 o 
   2  -6  15     1696.20     2004.14    161.76 o 
   3  -6  15     1050.64     1177.91    125.32 o 
   4  -6  15      265.50      243.36     63.77 o 
  -3  -5  15      239.64      146.99     50.01 o 
  -2  -5  15        5.43        9.11     29.96 o 
  -1  -5  15      866.73     1079.71    114.39 o 
   0  -5  15      656.11      662.45     88.88 o 
   1  -5  15       39.07       37.66     28.55 o 
   2  -5  15      560.30      479.42     78.35 o 
   3  -5  15     2018.86     2500.97    179.58 o 
   4  -5  15      427.85      462.42     77.74 o 
  -4  -4  15      504.99      543.51     65.40 o 
  -3  -4  15     2264.85     1974.99    154.88 o 
  -2  -4  15      810.77      770.96     98.19 o 
  -1  -4  15      167.45      121.68     43.12 o 
   0  -4  15      988.39     1119.80    113.17 o 
   1  -4  15      777.94      841.01     94.55 o 
   2  -4  15       52.68       46.57     36.65 o 
   3  -4  15     1085.17     1303.43    125.93 o 
   4  -4  15     1163.64     1337.65    126.33 o 
   5  -4  15        6.52      -16.80     25.10 o 
  -4  -3  15        2.91       -2.71     24.98 o 
  -3  -3  15     1118.42     1097.93    111.96 o 
  -2  -3  15      737.88      725.21     91.11 o 
  -1  -3  15      600.93      612.64     82.60 o 
   0  -3  15      911.24      899.12     97.79 o 
   1  -3  15     1448.36     1765.64    135.24 o 
   2  -3  15      306.24      383.86     68.84 o 
   3  -3  15      126.73      123.50     40.90 o 
   4  -3  15     2522.29     2624.07    173.91 o 
   5  -3  15      626.20      620.94     93.94 o 
  -5  -2  15     1060.34     1227.35     92.77 o 
  -4  -2  15      378.53      422.03     60.03 o 
  -3  -2  15       75.56       62.31     25.97 o 
  -2  -2  15     3523.57     3480.83    137.90 o 
  -1  -2  15     1883.23     1987.54    136.86 o 
   0  -2  15      105.88       90.09     34.62 o 
   1  -2  15     1009.50     1014.52     99.00 o 
   2  -2  15     1337.02     1405.27    118.44 o 
   3  -2  15       50.06       50.82     28.75 o 
   4  -2  15      429.56      358.76     68.03 o 
  -5  -1  15       71.86       36.44     45.55 o 
  -4  -1  15      723.43      746.67    103.66 o 
  -3  -1  15      126.30      129.37     53.65 o 
  -2  -1  15      497.07      440.55     77.14 o 
  -1  -1  15     2518.51     2684.40    181.40 o 
   0  -1  15     2438.47     2729.75    183.83 o 
   1  -1  15      308.82      313.61     64.79 o 
  -5   0  15       26.78       11.74     40.90 o 
  -4   0  15      957.62      913.29    110.34 o 
  -3   0  15     2466.78     2516.16    184.64 o 
  -2   0  15       74.97       56.28     36.04 o 
  -1   0  15     1933.87     2110.23    162.37 o 
   0   0  15     3221.39     3809.06    218.66 o 
   1   0  15      889.22      963.10    114.59 o 
   2   0  15       86.21      111.15     44.95 o 
   3   0  15     1303.07     1424.50    138.89 o 
   4   0  15     1010.16     1065.14    114.79 o 
  -5   1  15      157.14      138.48     53.25 o 
  -4   1  15        6.37        1.21     28.95 o 
  -3   1  15     1041.20      896.69    110.34 o 
  -2   1  15     1392.22     1448.19    142.53 o 
  -1   1  15       87.71       59.93     50.61 o 
   0   1  15     1289.05     1162.11    126.94 o 
   1   1  15     2635.52     2865.20    198.81 o 
   2   1  15       84.90      119.65     55.27 o 
  -5   2  15     1097.29     1058.86    120.26 o 
  -4   2  15      457.71      474.56     84.63 o 
  -3   2  15       24.38       47.38     43.33 o 
  -2   2  15     1397.73     1399.60    135.24 o 
  -1   2  15      773.86      782.30    102.04 o 
   0   2  15      156.08      105.68     45.55 o 
   1   2  15     1192.30     1221.43    130.18 o 
   2   2  15     1055.66     1092.47    125.12 o 
   3   2  15       26.13       13.77     40.09 o 
  -4   3  15      949.16      856.00    110.54 o 
  -3   3  15      272.02      315.03     69.24 o 
  -2   3  15      567.38      551.50     88.07 o 
  -1   3  15     2190.26     2282.72    174.52 o 
   0   3  15      236.08      231.41     66.41 o 
   1   3  15      298.43      292.76     72.08 o 
  -2   4  15        0.69       12.15     42.92 o 
  -1   4  15      832.08      890.01    115.40 o 
   0  -6  16        0.36       -9.72     29.76 o 
   1  -6  16      709.47      895.07    111.15 o 
   2  -6  16     1395.32     1462.56    141.32 o 
  -2  -5  16      144.46      107.91     53.65 o 
  -1  -5  16     1354.23     1391.10    132.00 o 
   0  -5  16      297.86      291.34     62.76 o 
   1  -5  16        9.92        6.28     35.84 o 
   2  -5  16      687.23      611.83     91.51 o 
   3  -5  16     1105.77     1122.63    123.10 o 
  -3  -4  16      814.72      741.20     99.41 o 
  -2  -4  16       12.32      -10.93     26.12 o 
  -1  -4  16      570.66      516.88     80.38 o 
   0  -4  16     1044.00     1068.17    110.75 o 
   1  -4  16      198.75      232.63     52.64 o 
   2  -4  16       57.68       36.65     38.47 o 
   3  -4  16     1419.06     1534.64    141.11 o 
   4  -4  16      566.14      581.66     86.05 o 
  -4  -3  16       91.58       91.70     38.15 o 
  -3  -3  16      661.97      626.81     66.06 o 
  -2  -3  16     1071.61     1109.27    112.97 o 
  -1  -3  16        2.99       16.40     36.85 o 
   0  -3  16     1109.14     1176.29    112.77 o 
   1  -3  16      539.94      579.64     82.81 o 
   2  -3  16      289.76      318.47     60.54 o 
   3  -3  16      302.52      345.39     68.03 o 
   4  -3  16     1463.09     1389.27    131.60 o 
  -4  -2  16       77.24       94.10     29.60 o 
  -3  -2  16     1272.04     1249.31     89.33 o 
  -2  -2  16     1248.02     1335.27     89.96 o 
  -1  -2  16       24.07       62.36     34.42 o 
   0  -2  16      292.42      262.39     54.66 o 
   1  -2  16     1396.91     1535.45    122.08 o 
   2  -2  16     1668.73     1730.21    136.66 o 
   3  -2  16        4.64      -10.73     31.18 o 
   4  -2  16     1296.68     1136.60    114.39 o 
  -4  -1  16      957.20      866.52    114.39 o 
  -3  -1  16       26.52       31.58     35.03 o 
  -2  -1  16      935.46     1020.39    119.86 o 
  -1  -1  16      393.15      406.74     81.39 o 
   0  -1  16      154.65      150.02     57.70 o 
   1  -1  16      407.13      502.30     84.02 o 
   2  -1  16      885.78      964.31    118.64 o 
   3  -1  16      350.07      443.59     84.22 o 
  -4   0  16     1474.77     1487.06    142.13 o 
  -3   0  16      502.73      597.86     98.80 o 
  -2   0  16       90.11       58.71     50.01 o 
  -1   0  16      519.95      590.17     92.12 o 
   0   0  16      949.78     1012.50    121.68 o 
   1   0  16      174.49       98.80     55.88 o 
   2   0  16      453.57      541.38     89.49 o 
   3   0  16      861.88      872.40    115.00 o 
  -4   1  16      754.59      700.51    102.85 o 
  -3   1  16     1381.11     1353.64    136.86 o 
  -2   1  16      369.46      282.63     70.86 o 
  -1   1  16      480.01      507.16     87.26 o 
   0   1  16     1893.79     1960.21    172.50 o 
   1   1  16      738.22      764.48    108.72 o 
   2   1  16       24.92       -5.67     35.43 o 
  -3   2  16      264.53      371.31     74.50 o 
  -2   2  16      472.44      388.11     73.49 o 
  -1   2  16        4.93      -12.15     39.88 o 
   0   2  16     1378.09     1299.38    139.09 o 
   1   2  16     1865.15     1801.28    163.79 o 
  -2   3  16      788.61      777.64    110.75 o 
  -1   3  16      473.62      544.82     96.17 o 
   0  -5  17      131.39       97.99     52.84 o 
   1  -5  17       47.24      123.70     54.46 o 
  -2  -4  17      136.58       87.06     45.96 o 
  -1  -4  17     1046.94     1206.25    123.10 o 
   0  -4  17     1054.21     1114.94    118.64 o 
   1  -4  17        0.78        3.85     25.91 o 
   2  -4  17      658.30      716.10     98.40 o 
  -2  -3  17       73.17       63.57     47.78 o 
  -1  -3  17      848.04      744.24     93.54 o 
   0  -3  17      978.73      908.64    101.84 o 
   1  -3  17      680.90      709.62     90.30 o 
   2  -3  17        0.63        4.05     35.63 o 
   3  -3  17     1726.97     1871.13    159.13 o 
  -3  -2  17      545.02      585.31     94.95 o 
  -2  -2  17      123.58      163.99     63.57 o 
  -1  -2  17       18.13        3.04     30.17 o 
  -3  -1  17      260.76      169.66     57.90 o 
  -2  -1  17      830.35      831.30    111.76 o 
  -1  -1  17     1109.22     1120.21    131.40 o 
   0  -1  17       23.56       24.30     46.36 o 
   1  -1  17      558.82      625.40    102.65 o 
   2  -1  17     1417.30     1548.00    153.26 o 
  -3   0  17      156.39       93.33     59.12 o 
  -2   0  17      266.31      278.38     71.06 o 
  -1   0  17     1623.90     1931.46    172.70 o 
   0   0  17      512.29      554.13     94.95 o 
   1   0  17      141.97      172.70     58.51 o 
   2   0  17      765.35      949.53    122.29 o 
  -2   1  17        3.96       -3.64     30.37 o 
  -1   1  17      556.09      376.78     79.16 o 
   0   1  17     1104.08     1303.43    142.53 o 
   1   1  17      460.04      499.67    101.43 o 
   0  -2  18     1085.19     1334.61    144.76 o 
                                                 
